# Supplementary material for: Transcriptomic responses of Aspergillus flavus to temperature and oxidative stresses during aflatoxin production
Source: Sci Rep. 2021 Feb 2;11:2803. doi: 10.1038/s41598-021-82488-7 (PMC7854668; doi:10.1038/s41598-021-82488-7)
Supplement: Supplementary file 2 — Supplementary Data. [file 41598_2021_82488_MOESM2_ESM.zip]

Archive with 4 entries (4 files):
- Scientific reports-Supplementary Data S1.xlsx
- Scientific reports-Supplementary Data S2.xlsx
- Scientific reports-Supplementary Data S3.xlsx
- Scientific reports-Supplementary Data S4.xlsx
