# Supplementary material for: Transcriptomic responses of Aspergillus flavus to temperature and oxidative stresses during aflatoxin production
Source: Sci Rep. 2021 Feb 2;11:2803. doi: 10.1038/s41598-021-82488-7 (PMC7854668; doi:10.1038/s41598-021-82488-7)
Supplement: Supplementary file 2 — Supplementary Data. [file 41598_2021_82488_MOESM2_ESM.zip › Scientific reports-Supplementary Data S1.xlsx]

## Sheet: Gene expression and annotation
Supplementary Data 1. Gene expression (FPKM) and annotation for all treatments. Gene annotation was made according to the uniprot database, the A. flavus coding sequences (CDS), and the NCBI non-redundant (nr) protein database.
ID	Accession	Annotation	Treatments
			Control	Temperature stress	Oxidative stress	Dual stresses
TRINITY_GG_1_c4_g1	AFL2T_00001	dyp-type peroxidase family protein	3.075	1.822	3.47	2.7585
TRINITY_GG_10_c0_g1	-	NA	0.4235	0.242	0	0
TRINITY_GG_10_c3_g1	AFL2T_00009	hypothetical protein	0.145	0.594	0.2015	0.567
TRINITY_GG_10_c4_g1	AFL2T_00009	hypothetical protein	0.202	0.276	0.1055	0.4685
TRINITY_GG_100_c4_g1	AFL2T_00079	hypothetical protein	37.712	36.053	33.82	31.7995
TRINITY_GG_1000_c1_g1	AFL2T_00924	hypothetical protein	27.396	30.471	23.1645	25.39
TRINITY_GG_10000_c0_g1	-	NA	8.1955	3.529	2.838	2.226
TRINITY_GG_10000_c7_g1	AFL2T_09395	cytochrome P450 (lolP1)	12.1455	11.6855	8.575	10.825
TRINITY_GG_10001_c10_g1	AFL2T_09396	hypothetical protein	0	0	0	0
TRINITY_GG_10004_c1_g1	AFL2T_09398	hypothetical protein	1.6655	1.3665	0.694	0.8285
TRINITY_GG_10005_c0_g1	AFL2T_09399	hypothetical protein	3.883	1.926	1.616	1.266
TRINITY_GG_10006_c0_g1	AFL2T_09400	hypothetical protein	10.528	10.5335	9.1155	7.9575
TRINITY_GG_10007_c0_g1	AFL2T_09401	polyamine oxidase, putative	2.541	2.284	3.097	2.6485
TRINITY_GG_10008_c1_g1	AFL2T_09402	amino acid transporter, putative	0	0	0.4715	0
TRINITY_GG_10009_c2_g1	-	NA	0	0.7545	0.35	0
TRINITY_GG_10009_c4_g1	AFL2T_09403	benzoate 4-monooxygenase cytochrome P450, putative	0.7805	1.4585	1.0085	0.996
TRINITY_GG_1001_c17_g1	AFL2T_00925	Transcription factor himD	1.337	1.869	2.2955	3.003
TRINITY_GG_1001_c18_g1	AFL2T_00925	C6 transcription factor	1.1275	1.6245	1.876	2.0605
TRINITY_GG_1001_c2_g1	AFL2T_00925	hypothetical protein	2.7255	1.5955	2.634	1.9215
TRINITY_GG_1001_c3_g1	-	protein phosphatase regulatory subunit (Ssc1), putative	12.5075	12.457	8.7185	8.988
TRINITY_GG_1001_c4_g1	AFL2T_00925	hypothetical protein	1.5495	1.836	3.0265	2.375
TRINITY_GG_10010_c2_g1	AFL2T_09404	alcohol dehydrogenase, putative	41.9775	34.765	36.536	34.036
TRINITY_GG_10011_c10_g1	AFL2T_09405	FAD linked oxidase domain-containing protein	6.0055	6.0505	5.756	7.0395
TRINITY_GG_10012_c0_g1	-	Sterigmatocystin 8-O-methyltransferase (omtA)	28.0195	8.884	13.5315	7.0205
TRINITY_GG_10012_c1_g1	AFL2T_09406	hypothetical protein	15.9195	17.0765	14.9595	13.6435
TRINITY_GG_10013_c6_g1	AFL2T_09407	conserved hypothetical protein	6.057	8.0565	5.274	4.9345
TRINITY_GG_10014_c1_g1	AFL2T_09408	phenylacetaldoxime dehydratase family protein, putative	22.7335	21.5815	18.131	17.6635
TRINITY_GG_10015_c0_g1	AFL2T_09409	MFS transporter, putative	3.425	4.4	3.347	4.147
TRINITY_GG_10016_c0_g1	AFL2T_09410	conserved hypothetical protein	1.5675	1.725	1.3715	1.34
TRINITY_GG_10017_c1_g1	AFL2T_09411	hypothetical protein	54.1125	58.406	63.6845	68.5895
TRINITY_GG_10018_c0_g1	AFL2T_09412	conserved hypothetical protein	5.2325	4.662	4.9495	4.965
TRINITY_GG_10018_c1_g1	-	glutamine synthetase bacteria	3.3115	1.7585	3.293	0.5255
TRINITY_GG_10018_c10_g1	-	hypothetical protein	38.1415	64.494	35.578	42.326
TRINITY_GG_10018_c4_g1	-	NA	2.197	0	0.355	2.296
TRINITY_GG_10019_c1_g1	-	hypothetical protein	0.4165	0.3425	0	2.7605
TRINITY_GG_10019_c14_g1	AFL2T_09413	hypothetical protein	4.148	1.9525	6.031	2.9525
TRINITY_GG_10019_c9_g1	AFL2T_09413	beta-glucosidase, putative	5.583	5.2485	4.354	4.403
TRINITY_GG_10020_c2_g1	AFL2T_09414	MFS sugar transporter, putative	1.485	1.0545	0.877	1.173
TRINITY_GG_10021_c6_g1	AFL2T_09414	MFS sugar transporter, putative	0	0	0.5495	0
TRINITY_GG_10021_c9_g1	AFL2T_09415	conserved hypothetical protein	8.606	6.94	9.0025	8.2745
TRINITY_GG_10022_c12_g1	-	NA	1.936	3.705	2.088	3.5495
TRINITY_GG_10022_c3_g1	-	NA	0	0	0	0
TRINITY_GG_10022_c5_g1	-	conserved hypothetical protein	0	0	0	0
TRINITY_GG_10022_c8_g1	AFL2T_09416	efflux pump antibiotic resistance protein	64.9365	62.712	88.7345	106.607
TRINITY_GG_10023_c0_g1	AFL2T_09417	conserved hypothetical protein	0.8665	0.3835	0.4395	0.516
TRINITY_GG_10025_c6_g1	AFL2T_09418	tripeptidyl peptidase A	261.63	221.435	197.555	185.692
TRINITY_GG_10026_c2_g1	AFL2T_09419	hypothetical protein	0	0.0955	0.569	0
TRINITY_GG_10027_c4_g1	AFL2T_09420	laccase TilA	11.8235	11.756	10.1015	15.3365
TRINITY_GG_10028_c2_g1	AFL2T_09421	MFS multidrug transporter	0.5655	0.706	0.448	0.9265
TRINITY_GG_10029_c4_g1	AFL2T_09422	feruloyl esterase B precursor	1.32	1.05	1.1795	1.3195
TRINITY_GG_1003_c0_g1	-	hypothetical protein	1.877	0.4015	1.1235	0.769
TRINITY_GG_10031_c5_g1	AFL2T_09424	Zn(II)2Cys6 transcription factor	5.8855	5.867	7.795	5.856
TRINITY_GG_10032_c2_g1	AFL2T_09425	RTA1 like protein	0.084	0.248	0.216	0.4195
TRINITY_GG_10033_c3_g1	AFL2T_09426	hypothetical protein	73.5985	71.6935	82.598	106.987
TRINITY_GG_10034_c2_g1	-	hypothetical protein	0.66	3.0755	4.4355	2.9935
TRINITY_GG_10034_c3_g1	AFL2T_09427	pantothenate transporter	0.9615	2.527	1.629	1.0925
TRINITY_GG_10034_c4_g1	-	NA	95.637	91.6135	81.9975	77.68
TRINITY_GG_10034_c5_g1	AFL2T_09427	acetylornithine deacetylase, putative	5.227	6.2385	6.9635	4.8385
TRINITY_GG_10034_c9_g1	-	NA	2.006	3.2575	0.35	0.6515
TRINITY_GG_10036_c0_g1	-	hypothetical protein	0	0	0	1.2185
TRINITY_GG_10039_c0_g1	AFL2T_09430	conserved hypothetical protein	0.5065	0.185	0.7675	0.621
TRINITY_GG_1004_c22_g1	AFL2T_00927	epimerase/dehydratase family protein, putative	0.197	0	0.0825	0.637
TRINITY_GG_1004_c28_g1	AFL2T_00927	epimerase/dehydratase family protein, putative	0	0.166	0	0
TRINITY_GG_1004_c29_g1	AFL2T_00927	epimerase/dehydratase family protein, putative	0.064	0	0.1005	0
TRINITY_GG_1004_c6_g1	-	NA	2.211	1.7045	0.608	0.7445
TRINITY_GG_10040_c5_g1	AFL2T_09431	conserved hypothetical protein	10.3995	10.6875	12.734	15.0895
TRINITY_GG_10040_c8_g1	-	NA	4.727	3.2735	5.9985	3.813
TRINITY_GG_10041_c6_g1	AFL2T_09432	cytochrome P450 monooxygenase	40.7025	51.078	46.2965	54.756
TRINITY_GG_10042_c0_g1	AFL2T_09433	cytochrome P450 monooxygenase, putative	0.916	0.903	0.9595	0.9655
TRINITY_GG_10043_c0_g1	-	conserved hypothetical protein	76.308	65.6645	76.204	78.2285
TRINITY_GG_10043_c1_g1	AFL2T_09434	lanosterol synthase	2.1165	2.078	2.481	2.187
TRINITY_GG_10044_c1_g2	AFL2T_09435	mitochondrial protein	1.748	2.0695	2.5965	1.847
TRINITY_GG_10044_c8_g1	-	NA	2.0515	5.8805	6.907	7.3645
TRINITY_GG_10045_c0_g1	AFL2T_09436	MFS transporter Seo1, putative	1.0065	0.9515	1.419	1.4775
TRINITY_GG_10045_c5_g1	-	NA	14.817	15.0505	20.4655	16.375
TRINITY_GG_10046_c14_g1	AFL2T_09437	ABC transporter transmembrane region	1.45	1.4015	1.63	1.846
TRINITY_GG_10048_c17_g1	AFL2T_09437	glycosyltransferase, putative	0.3695	0.1915	0.168	0
TRINITY_GG_10049_c0_g1	AFL2T_09438	hypothetical protein	3.7225	3.006	4.707	4.039
TRINITY_GG_10049_c5_g1	-	NA	117.182	95.374	87.144	79.258
TRINITY_GG_1005_c0_g2	-	short-chain dehydrogenase, putative	2.8525	5.188	2.6875	2.465
TRINITY_GG_1005_c1_g1	AFL2T_00928	permease of the major facilitator superfamily	0.307	0.4365	0.3685	0.393
TRINITY_GG_10050_c0_g1	AFL2T_09439	hypothetical protein	0.1385	0.1725	0.2225	0.3205
TRINITY_GG_10051_c9_g1	AFL2T_09440	hypothetical protein	40.9515	40.9805	42.299	44.01
TRINITY_GG_10052_c1_g1	AFL2T_09441	hypothetical protein	0.138	0.3055	0.0875	0.414
TRINITY_GG_10053_c1_g1	AFL2T_09442	predicted protein	11.562	8.5935	9.6235	7.8625
TRINITY_GG_10056_c1_g1	-	conserved hypothetical protein	0.33	1.59	1.3135	0.4935
TRINITY_GG_10058_c0_g1	AFL2T_09444	hypothetical protein	5.425	6.389	6.153	7.7905
TRINITY_GG_10058_c8_g1	-	hypothetical protein	12.959	11.4185	11.374	14.057
TRINITY_GG_1006_c0_g1	AFL2T_00929	alpha/beta hydrolase fold protein	0.724	0.8145	0.781	0.921
TRINITY_GG_10061_c0_g1	AFL2T_09446	pheromone-regulated membrane protein	23.1	21.406	21.8935	20.461
TRINITY_GG_10062_c7_g1	AFL2T_09447	MFS transporter, putative	10.3015	9.351	10.9845	10.788
TRINITY_GG_10063_c4_g1	AFL2T_09448	Zn2+ dependent hydrolase	8.14	9.1325	8.454	7.9305
TRINITY_GG_10064_c3_g1	AFL2T_09449	pyrazinamidase/nicotinamidase	27.3495	27.5495	24.813	25.5805
TRINITY_GG_10065_c0_g1	AFL2T_09450	gloeobacteria sulfatase, putative	0.8325	1.417	0.693	0.635
TRINITY_GG_10066_c8_g1	AFL2T_09450	arylsulfatase	0.887	0	0	0
TRINITY_GG_10066_c9_g1	AFL2T_09450	sulfatase	0	0.569	0	0
TRINITY_GG_10067_c3_g1	AFL2T_09451	beta-glucosidase precursor, putative	5.126	4.8925	5.524	6.431
TRINITY_GG_10068_c3_g1	AFL2T_09452	glycoside hydrolase family 3 domain protein	0.182	0.2715	0.533	0.438
TRINITY_GG_10069_c1_g1	-	NA	16.518	15.8835	12.3985	15.1985
TRINITY_GG_10069_c16_g1	AFL2T_09453	hexose carrier protein, putative	0	0.126	0.0865	0.153
TRINITY_GG_10069_c2_g1	-	hypothetical protein	1.1875	0	0	0
TRINITY_GG_10069_c7_g1	-	gag-pol polyprotein	8.3955	7.909	10.509	10.6185
TRINITY_GG_1007_c0_g1	-	hypothetical protein	61.9455	61.9145	65.94	55.0455
TRINITY_GG_1007_c4_g1	AFL2T_00930	conserved hypothetical protein	0.454	0.5035	0.898	1.5995
TRINITY_GG_10070_c4_g1	AFL2T_09454	MFS transporter	0.0615	0.108	0.1875	0.084
TRINITY_GG_10071_c1_g1	AFL2T_09455	hypothetical protein	0.6745	1.7275	1.0285	1.0565
TRINITY_GG_10072_c4_g1	AFL2T_09456	isoflavone reductase family protein CipA	5.898	3.9185	4.788	4.576
TRINITY_GG_10073_c0_g1	AFL2T_09457	hypothetical protein	112.079	103.757	102.448	113.13
TRINITY_GG_10073_c4_g1	-	hypothetical protein	7.1975	6.901	6.1445	5.211
TRINITY_GG_10074_c2_g1	AFL2T_09458	hypothetical protein	0.036	0.2825	0.034	0.1035
TRINITY_GG_10075_c13_g1	AFL2T_09459	Zn(II)2Cys6 transcription factor	0.629	1.67	1.501	0.4675
TRINITY_GG_10075_c5_g1	AFL2T_09459	Zn(II)2Cys6 transcription factor	0.6475	1.3935	0.9405	0.6645
TRINITY_GG_10076_c0_g1	AFL2T_09460	2-oxo-hepta-3-ene-1,7-dioic acid hydratase	0.1895	0.2855	0.0825	0.0395
TRINITY_GG_10076_c1_g1	-	NA	2.655	9.3795	8.6395	13.2605
TRINITY_GG_10077_c12_g1	AFL2T_09461	hypothetical protein	4.8395	4.899	5.1525	5.5115
TRINITY_GG_10077_c5_g1	-	NA	310.422	293.135	352.689	340.562
TRINITY_GG_10078_c1_g1	AFL2T_09462	oxidoreductase FAD/NAD(P)-binding domain protein	2.232	3.378	3.617	2.822
TRINITY_GG_10079_c1_g1	-	hypothetical protein	2.759	2.1635	4.0465	1.1105
TRINITY_GG_10079_c4_g1	AFL2T_09463	glutathione S-transferase, putative	2.7255	3.399	1.9535	3.32
TRINITY_GG_1008_c0_g1	AFL2T_00931	hypothetical protein	0.3465	0.584	0.1105	0.4925
TRINITY_GG_10080_c0_g1	-	NA	2.007	3.787	0	1.1985
TRINITY_GG_10080_c16_g1	AFL2T_09464	hypothetical protein	0	0.571	0	0
TRINITY_GG_10080_c6_g1	-	conserved hypothetical protein	0	0.658	0.307	0
TRINITY_GG_10080_c9_g1	-	NA	64.383	67.557	76.611	81.2405
TRINITY_GG_10081_c1_g1	AFL2T_09465	conserved hypothetical protein	0.4115	0.9485	0.471	0.458
TRINITY_GG_10082_c4_g1	AFL2T_09466	hypothetical protein	4.05	5.497	5.4055	5.492
TRINITY_GG_10083_c2_g1	-	NA	0	0	0	0.914
TRINITY_GG_10083_c6_g1	AFL2T_09467	pectinesterase A	0.235	0.6035	0.145	0.5715
TRINITY_GG_10084_c11_g1	AFL2T_09468	glycoside hydrolase family 28	0.143	0.131	0	0.1035
TRINITY_GG_10084_c12_g1	AFL2T_09468	glycoside hydrolase family 29	0.0925	0.1585	0.0865	0
TRINITY_GG_10085_c7_g1	AFL2T_09469	hypothetical protein	1.855	2.831	2.2055	1.98
TRINITY_GG_10086_c1_g1	AFL2T_09470	feruloyl esterase B-2, putative	5.583	4.9035	3.6285	4.3475
TRINITY_GG_10086_c15_g1	AFL2T_09470	conserved hypothetical protein	1.7415	1.484	1.9355	1.4635
TRINITY_GG_10087_c12_g1	AFL2T_09471	deoxyribodipyrimidine photolyase	2.533	1.787	10.119	4.175
TRINITY_GG_10088_c6_g1	AFL2T_09472	hypothetical protein	22.211	23.7735	25.0165	29.1755
TRINITY_GG_10089_c6_g1	AFL2T_09473	hypothetical protein	4.3845	2.5895	4.3795	4.5165
TRINITY_GG_1009_c0_g1	-	NA	1.743	1.2375	1.4445	5.2855
TRINITY_GG_1009_c23_g1	AFL2T_00931	hypothetical protein	0.3155	0.0705	0.1775	0.3585
TRINITY_GG_1009_c29_g1	AFL2T_00931	hydantoinase B/oxoprolinase	0.118	0	0.379	0
TRINITY_GG_1009_c9_g1	AFL2T_00931	oxoprolinase	0	0.156	0.2925	0.054
TRINITY_GG_10090_c1_g1	AFL2T_09474	integral membrane protein	1.995	1.292	1.414	1.059
TRINITY_GG_10091_c0_g1	-	NA	11.4465	6.9395	11.667	4.6365
TRINITY_GG_10091_c6_g1	AFL2T_09475	cellulose-binding family II protein	0.616	0.3045	0	0
TRINITY_GG_10092_c8_g1	AFL2T_09476	Amidase	6.646	5.8275	6.4515	6.4195
TRINITY_GG_10093_c0_g1	AFL2T_09477	conserved hypothetical protein	4.7995	5.069	6.7615	6.1735
TRINITY_GG_10093_c4_g1	-	methylthioribose-1-phosphate isomerase	133.586	146.464	129.134	130.862
TRINITY_GG_10094_c1_g1	AFL2T_09478	MFS monocarboxylate transporter, putative	5.152	4.396	5.4425	4.763
TRINITY_GG_10095_c1_g1	AFL2T_09479	hypothetical protein	0.183	0.16	0.1205	0.133
TRINITY_GG_10095_c2_g1	-	hypothetical protein	0	1.5865	3.581	4.0825
TRINITY_GG_10096_c10_g1	AFL2T_09480	pleiotropic drug resistance proteins (PDR1-15), ABC superfamily	0.2075	0.1965	0.193	0.276
TRINITY_GG_10096_c14_g1	AFL2T_09480	ATP-binding cassette transporter	0.375	0.282	0	0.444
TRINITY_GG_10096_c28_g1	AFL2T_09480	ATP-binding cassette transporter, putative	0.2315	0.181	0	0.069
TRINITY_GG_10096_c3_g1	-	NA	2.0155	4.2185	1.1515	2.635
TRINITY_GG_10096_c9_g1	AFL2T_09480	pleiotropic drug resistance protein	0.1185	0.1995	0.175	0.251
TRINITY_GG_10097_c0_g1	AFL2T_09481	short-chain dehydrogenase, putative	1.487	1.5395	2.7835	2.508
TRINITY_GG_10098_c8_g1	AFL2T_09482	hypothetical protein	3.0155	3.4075	3.054	3.256
TRINITY_GG_10099_c0_g1	AFL2T_09483	hypothetical protein	0.6365	0.647	0.374	0.325
TRINITY_GG_101_c6_g1	-	NA	7.192	13.146	7.5935	6.226
TRINITY_GG_101_c8_g1	AFL2T_00080	conserved hypothetical protein	0.3095	0.2215	0.6495	0.459
TRINITY_GG_1010_c20_g1	AFL2T_00932	NACHT and WD40 domain protein	9.808	13.0745	9.8855	11.27
TRINITY_GG_10100_c3_g1	AFL2T_09484	salicylate hydroxylase, putative	0.036	0.1385	0.204	0.064
TRINITY_GG_10100_c4_g1	AFL2T_09484	salicylate hydroxylase, putative	0	0	0	0.2505
TRINITY_GG_10101_c1_g1	-	NA	17.9505	24.738	15.555	15.025
TRINITY_GG_10101_c2_g1	AFL2T_09485	D-amino acid oxidase, putative	15.1815	13.9275	11.0125	9.069
TRINITY_GG_10102_c2_g1	AFL2T_09486	hypothetical protein	3.445	3.9255	5.988	4.6845
TRINITY_GG_10103_c0_g1	AFL2T_09487	acyl-CoA synthetase	6.074	7.6395	7.9835	7.3915
TRINITY_GG_10104_c1_g1	AFL2T_09488	hypothetical protein	3.226	2.2845	2.3615	2.6985
TRINITY_GG_10105_c0_g1	AFL2T_09489	glycosyl hydrolase	11.9485	14.041	12.4215	12.199
TRINITY_GG_10106_c0_g1	AFL2T_09490	efflux pump antibiotic resistance protein	3.1445	3.8445	4.7405	3.985
TRINITY_GG_10107_c3_g1	AFL2T_09491	major facilitator superfamily MFS_1	37.4565	41.513	35.5945	31.5755
TRINITY_GG_10108_c0_g1	AFL2T_09492	hypothetical protein	54.039	80.981	48.5615	57.7695
TRINITY_GG_10109_c1_g1	AFL2T_09493	hypothetical protein	1.157	2.154	0.9475	1.2555
TRINITY_GG_10110_c7_g1	AFL2T_09494	conserved hypothetical protein	30.167	30.7835	30.929	29.2185
TRINITY_GG_10111_c1_g1	-	NA	7.7675	9.553	6.3265	10.7
TRINITY_GG_10111_c4_g1	AFL2T_09495	aldo-keto reductase yakc [NADP+]	63.2685	63.881	47.839	50.639
TRINITY_GG_10112_c1_g1	-	NA	0	0	0	0
TRINITY_GG_10112_c6_g1	AFL2T_09496	conserved hypothetical protein	33.668	32.0735	24.267	23.979
TRINITY_GG_10112_c8_g1	-	hypothetical protein	3.9355	4.8955	6.8105	7.276
TRINITY_GG_10113_c0_g1	AFL2T_09497	arginine permease	7.625	6.3055	7.6235	7.0425
TRINITY_GG_10113_c10_g1	-	NA	1.332	0.87	0.206	2.6615
TRINITY_GG_10113_c8_g1	-	NA	6.8395	2.0475	2.639	4.3905
TRINITY_GG_10114_c3_g1	AFL2T_09498	cell surface protein Mas1, putative	21.9495	29.385	20.5835	21.7865
TRINITY_GG_10114_c5_g1	-	NA	16.8365	16.3605	18.924	11.3995
TRINITY_GG_10115_c11_g1	AFL2T_09499	conserved hypothetical protein	4.027	3.918	3.1315	3.832
TRINITY_GG_10115_c2_g1	-	hypothetical protein	0.5195	2.089	0.3645	0.67
TRINITY_GG_10116_c1_g1	-	NA	0.9975	2.773	1.7895	2.224
TRINITY_GG_10116_c8_g1	AFL2T_09500	tyrosinase	0.036	0.1045	0.3335	0
TRINITY_GG_10117_c2_g1	AFL2T_09501	polyamine transporter	0.8185	0.444	1.0415	0.749
TRINITY_GG_10118_c1_g1	AFL2T_09502	hypothetical protein	0.6205	0.5715	1.275	0.999
TRINITY_GG_10119_c0_g1	AFL2T_09503	conserved hypothetical protein	4.31	4.19	5.344	4.718
TRINITY_GG_1012_c1_g1	AFL2T_00933	LEA domain protein	0.181	0.196	0.019	0.1035
TRINITY_GG_1012_c11_g1	-	hypothetical protein	5.803	10.5555	7.971	10.9305
TRINITY_GG_1012_c16_g1	-	NA	6.389	1.5755	10.08	1.2185
TRINITY_GG_1012_c18_g1	AFL2T_00933	hypothetical protein	0.187	0	1.8185	0
TRINITY_GG_1012_c20_g1	AFL2T_00933	hypothetical protein	0.3155	0	0.203	0
TRINITY_GG_1012_c3_g1	AFL2T_00933	hypothetical protein	0	0	0.2675	0.681
TRINITY_GG_1012_c9_g1	-	NA	0	0	0	0
TRINITY_GG_10120_c0_g1	AFL2T_09504	hypothetical protein	8.2875	2.679	3.1815	3.132
TRINITY_GG_10120_c1_g1	-	NA	0.7195	3.3985	6.8445	5.411
TRINITY_GG_10121_c2_g1	AFL2T_09505	hypothetical protein	119.132	53.9535	123.349	88.6875
TRINITY_GG_10122_c4_g1	AFL2T_09506	hydrolases or acyltransferase, putative	1.0765	0.8265	0.983	0.7485
TRINITY_GG_10123_c0_g1	-	hypothetical protein	2.9855	3.3155	0.2975	4.038
TRINITY_GG_10123_c2_g1	AFL2T_09507	hypothetical protein	17.474	15.256	16.778	13.4575
TRINITY_GG_10127_c1_g1	AFL2T_09511	cellobiose dehydrogenase	2.505	3.156	2.339	3.1415
TRINITY_GG_10127_c9_g1	-	hypothetical protein	7.746	8.2125	6.179	9.939
TRINITY_GG_10128_c10_g1	AFL2T_09512	sulfatase	42.4035	42.17	42.219	41.4065
TRINITY_GG_10129_c0_g1	AFL2T_09513	hypothetical protein	0.3975	0.6515	0	0.4885
TRINITY_GG_10130_c16_g1	-	endoglucanase	192.851	247.721	221.204	231.361
TRINITY_GG_10130_c2_g1	AFL2T_09514	flavin-binding monooxygenase, putative	3.056	2.8535	2.9125	2.7875
TRINITY_GG_10130_c3_g1	-	NA	0.6505	0.561	0	0
TRINITY_GG_10131_c0_g1	AFL2T_09515	luciferase, putative	7.945	5.8245	7.195	8.376
TRINITY_GG_10131_c1_g1	-	NA	2.746	5.6485	1.517	2.3325
TRINITY_GG_10132_c1_g1	-	NA	1.055	0.689	1.601	1.7425
TRINITY_GG_10132_c10_g1	AFL2T_09516	amino acid transporter	2.3295	1.2	2.3755	2.3015
TRINITY_GG_10132_c7_g1	-	NA	16.012	15.8565	11.611	13.471
TRINITY_GG_10133_c4_g1	AFL2T_09517	gluconate 7-dehydrogenase	28.922	28.1485	18.5105	16.3795
TRINITY_GG_10134_c2_g1	AFL2T_09518	aldehyde dehydrogenase (AldH12)	20.665	16.378	15.8185	12.456
TRINITY_GG_10135_c12_g1	AFL2T_09519	2-amino-3-carboxymuconate-6-semialdehyde decarboxylase	0	0	0.2975	0.388
TRINITY_GG_10136_c5_g1	-	NA	5.766	7.382	2.934	1.54
TRINITY_GG_10136_c7_g1	AFL2T_09520	Glutamate-cysteine ligase catalytic subunit	1.4825	1.225	1.275	1.735
TRINITY_GG_10137_c0_g1	-	hypothetical protein	0.54	0	0	0.3605
TRINITY_GG_10137_c1_g1	AFL2T_09521	hypothetical protein	0.0465	0.1145	0.144	0.0195
TRINITY_GG_10137_c18_g1	AFL2T_09521	hypothetical protein	0.144	0	0.206	0
TRINITY_GG_10137_c23_g1	AFL2T_09521	conserved hypothetical protein	0.685	0.174	0	0.2065
TRINITY_GG_10137_c6_g1	AFL2T_09521	conserved hypothetical protein	0	0	0.1005	0
TRINITY_GG_10138_c4_g1	AFL2T_09522	endoplasmic reticulum-resident kdel protein	13.772	8.167	8.685	6.244
TRINITY_GG_10138_c5_g1	-	hypothetical protein	3.006	4.0035	2.359	6.919
TRINITY_GG_10139_c0_g1	AFL2T_09523	Probable pectate lyase C	2.087	1.3475	1.713	1.2705
TRINITY_GG_10140_c1_g1	AFL2T_09524	Spherulation-specific family 4	1.7485	1.3465	0.8605	3.3895
TRINITY_GG_10141_c0_g1	AFL2T_09525	monocarboxylate transporter	0.6265	0.1355	0.7645	0.478
TRINITY_GG_10146_c3_g1	AFL2T_09529	threonine dehydrogenase	10.993	13.436	10.5625	11.354
TRINITY_GG_10149_c1_g1	-	NA	6.842	6.3345	3.977	4.7065
TRINITY_GG_10150_c1_g1	-	NA	150.793	127.77	124.189	120.183
TRINITY_GG_10152_c0_g1	AFL2T_09532	hypothetical protein	2.002	2.908	1.942	2.9065
TRINITY_GG_10153_c8_g1	AFL2T_09533	extracellular serine carboxypeptidase, putative	100.252	83.7525	65.4245	64.5945
TRINITY_GG_10156_c0_g1	AFL2T_09534	AMP dependent ligase/synthetase, putative	2.942	5.7925	4.71	5.0685
TRINITY_GG_1016_c31_g1	AFL2T_00935	polyketide synthase, putative	0	0.658	0	0.8475
TRINITY_GG_1016_c4_g1	AFL2T_00935	polyketide synthase module	0.831	0.801	1.429	1.606
TRINITY_GG_10163_c0_g1	-	NA	4.4565	4.9265	4.087	5.6725
TRINITY_GG_10167_c0_g1	-	cytosine deaminase, putative	8.628	10.7025	14.393	11.795
TRINITY_GG_1017_c12_g1	-	NA	6.936	5.8545	4.65	3.0465
TRINITY_GG_1017_c3_g1	AFL2T_00936	high-affinity hexose transporter	0.4525	1.5725	0.9555	0.8615
TRINITY_GG_10171_c0_g1	-	50S ribosomal protein L6	2.1005	0.6695	1.079	1.325
TRINITY_GG_10172_c0_g1	AFL2T_09540	hypothetical protein	7.0095	8.2095	7.1555	6.9905
TRINITY_GG_10172_c6_g1	-	NA	11.264	10.7065	8.047	5.74
TRINITY_GG_10173_c3_g1	AFL2T_09541	conserved hypothetical protein	1.101	1.3455	0.5945	0.4725
TRINITY_GG_10174_c3_g1	AFL2T_09542	hypothetical protein	3.2675	3.289	2.4475	4.065
TRINITY_GG_10175_c0_g1	-	major facilitator superfamily MFS_1	20.037	16.161	10.507	12.9275
TRINITY_GG_10175_c11_g1	AFL2T_09543	GDSL-like lipase/acylhydrolase	67.9935	77.0735	42.0965	45.2065
TRINITY_GG_10175_c14_g1	-	NA	0.6735	0.471	0.8555	1.2155
TRINITY_GG_10175_c2_g1	-	NA	29.5745	26.9305	29.353	40.2535
TRINITY_GG_10175_c3_g1	AFL2T_09543	MFS transporter, putative	2.268	2.7745	1.5155	2.676
TRINITY_GG_10176_c0_g1	-	NA	0.406	0	1.7675	0.2765
TRINITY_GG_10176_c8_g1	AFL2T_09544	extracellular serine-rich protein	7.394	11.436	8.012	11.578
TRINITY_GG_10177_c0_g1	-	NA	0.616	0.232	0.652	0
TRINITY_GG_10177_c4_g1	AFL2T_09545	amino acid permease-associated region	7.695	6.842	7.174	5.7945
TRINITY_GG_10177_c6_g1	-	hypothetical protein	2.8315	2.571	2.839	3.8975
TRINITY_GG_10178_c1_g1	AFL2T_09546	hypothetical protein	0.8475	0.5005	1.149	0.839
TRINITY_GG_10178_c2_g1	-	hypothetical protein	0.542	4.4245	4.033	1.3475
TRINITY_GG_10179_c2_g1	AFL2T_09548	hypothetical protein	0.3655	0.8355	0.7215	0.354
TRINITY_GG_1018_c15_g1	AFL2T_00937	AAA family ATPase, putative	91.7225	92.104	133.54	170.236
TRINITY_GG_1018_c16_g1	AFL2T_00937	hypothetical protein	21.7675	24.6285	30.5215	34.531
TRINITY_GG_1018_c5_g1	AFL2T_00937	MFS transporter	0.0795	0.1855	0.043	0.2315
TRINITY_GG_1018_c8_g1	-	NA	40.145	45.5305	51.5315	49.466
TRINITY_GG_10180_c3_g1	-	ankyrin repeat-containing protein	3.8645	5.702	3.199	6.887
TRINITY_GG_10180_c3_g2	AFL2T_09549	GPI anchored protein	0.456	0.9565	0.4415	0.6505
TRINITY_GG_10181_c0_g1	AFL2T_09550	hypothetical protein	0.7275	0.26	0.2395	0.9965
TRINITY_GG_10182_c0_g1	AFL2T_09551	hypothetical protein	55.3465	48.2625	46.3415	41.757
TRINITY_GG_10182_c2_g1	-	hypothetical protein	43.5205	50.702	95.821	86.507
TRINITY_GG_10182_c5_g1	-	NA	0	0	0	0
TRINITY_GG_10182_c9_g1	AFL2T_09550	hypothetical protein	0	0.029	0	2.7075
TRINITY_GG_10183_c23_g1	AFL2T_09552	conserved hypothetical protein	27.634	25.901	33.594	33.3005
TRINITY_GG_10184_c1_g1	AFL2T_09553	hypothetical protein	6.3935	5.727	6.0095	5.9985
TRINITY_GG_10184_c46_g1	-	NA	128.203	136.344	132.316	136.009
TRINITY_GG_10185_c0_g1	AFL2T_09554	sorting nexin Mvp1	31.368	28.873	25.654	23.5805
TRINITY_GG_10186_c14_g1	AFL2T_09555	Na+/H+ antiporter Nha1	21.0885	19.399	19.7515	22.453
TRINITY_GG_10186_c6_g1	-	NA	1.87	4.647	3.172	1.787
TRINITY_GG_10187_c6_g1	AFL2T_09556	MAPKKK cascade protein kinase regulator Ste50	48.9255	51.6935	51.4185	52.379
TRINITY_GG_10188_c6_g1	AFL2T_09557	conserved hypothetical protein	10.7295	9.0065	9.409	11.747
TRINITY_GG_10189_c11_g1	AFL2T_09558	cell division control protein 48	184.917	177.6	171.222	174.39
TRINITY_GG_10189_c3_g1	-	NA	5.5365	1.802	4.297	2.108
TRINITY_GG_1019_c9_g1	AFL2T_00938	hypothetical protein	18.5525	24.1205	33.251	48.557
TRINITY_GG_10190_c5_g1	AFL2T_09559	Peroxisomal biogenesis factor 11	23.924	24.058	24.176	22.9545
TRINITY_GG_10191_c8_g1	AFL2T_09560	conserved hypothetical protein	1.0915	1.1795	1.17	1.4825
TRINITY_GG_10192_c0_g1	-	NA	7.5895	3.289	6.0295	7.675
TRINITY_GG_10192_c2_g1	AFL2T_09561	integral membrane protein	124.944	120.797	108.916	126.769
TRINITY_GG_10193_c0_g1	AFL2T_09562	DUF298 domain protein	69.7345	76.0925	72.561	69.8265
TRINITY_GG_10194_c0_g1	AFL2T_09563	conserved hypothetical protein	6.2755	4.911	5.889	4.9935
TRINITY_GG_10195_c0_g1	AFL2T_09564	hypothetical protein	26.7595	25.5185	27.6715	26.705
TRINITY_GG_10195_c1_g1	-	NA	14.499	12.3965	12.353	16.4625
TRINITY_GG_10195_c2_g1	-	NA	0	0	0	0
TRINITY_GG_10195_c6_g1	-	hypothetical protein	6.158	6.768	6.8975	2.073
TRINITY_GG_10196_c1_g1	AFL2T_09565	hypothetical protein	18.027	18.0975	20.93	21.7305
TRINITY_GG_10197_c5_g1	AFL2T_09566	cript family protein	11.366	17.2565	14.4555	16.125
TRINITY_GG_10198_c0_g1	AFL2T_09567	CAF1 family ribonuclease	6.241	6.7955	7.477	6.911
TRINITY_GG_10198_c10_g1	AFL2T_09567	mitochondrial 54S ribosomal protein	47.407	42.8	52.676	51.0065
TRINITY_GG_10199_c5_g1	-	hypothetical protein	0.4925	0	0	0
TRINITY_GG_10199_c8_g1	AFL2T_09568	peroxin 26	15.179	14.9145	12.999	14.4495
TRINITY_GG_102_c0_g1	-	NA	1.07	6.1475	4.0335	6.0125
TRINITY_GG_102_c1_g1	AFL2T_00081	amino acid transporter	54.6495	51.011	56.161	44.3755
TRINITY_GG_1020_c0_g2	AFL2T_00939	short-chain dehydrogenase, putative	7.051	7.382	10.9325	16.518
TRINITY_GG_10200_c2_g1	AFL2T_09569	hypothetical protein	0.2315	0.141	0.467	0.4225
TRINITY_GG_10201_c0_g1	AFL2T_09570	actin monomer binding protein, putative	73.017	69.066	64.1445	69.072
TRINITY_GG_10201_c6_g1	AFL2T_09570	succinate/fumarate transporter	51.9165	38.13	54.7775	57.6125
TRINITY_GG_10202_c2_g1	AFL2T_09571	hypothetical protein	28.5185	27.886	34.48	39.0195
TRINITY_GG_10203_c7_g1	AFL2T_09572	nuclear protein SDK3, putative	11.5835	11.445	15.672	12.5785
TRINITY_GG_10204_c0_g1	AFL2T_09573	soluble epoxide hydrolase	10.196	8.843	9.959	9.5735
TRINITY_GG_10205_c6_g1	AFL2T_09574	saccharopine dehydrogenase	10.144	9.5465	9.5765	10.0435
TRINITY_GG_10206_c2_g1	AFL2T_09575	60S ribosomal protein, partial	1038.37	1087.62	1104.93	1312.35
TRINITY_GG_10207_c7_g1	AFL2T_09576	PHD and RING finger domain protein, putative	49.449	45.441	46.5295	42.4405
TRINITY_GG_10208_c10_g1	AFL2T_09577	MFS multidrug transporter	25.0895	19.606	32.4205	32.526
TRINITY_GG_10209_c11_g1	AFL2T_09578	sister chromatid cohesion and DNA repair protein	16.4965	16.797	16.193	17.8605
TRINITY_GG_10209_c24_g1	-	PHD finger domain protein	5.005	6.2445	5.01	1.5115
TRINITY_GG_1021_c4_g1	AFL2T_00940	pantothenate transporter, putative	11.3865	9.8005	14.082	11.057
TRINITY_GG_10210_c0_g1	AFL2T_09579	SWI-SNF complex subunit (Snf5), putative	29.6345	28.553	32.727	31.437
TRINITY_GG_10211_c4_g1	AFL2T_09580	endonuclease/exonuclease/phosphatase family protein	14.3925	14.021	10.3335	8.8405
TRINITY_GG_10213_c0_g1	AFL2T_09582	exo-polygalacturonase, putative	1.06	1.2415	1.516	1.3165
TRINITY_GG_10214_c1_g1	AFL2T_09583	conserved hypothetical protein	0.226	0.0655	0.2255	0
TRINITY_GG_10214_c9_g1	AFL2T_09583	hypothetical protein	0.9925	0	0.958	0
TRINITY_GG_10215_c1_g1	-	NA	0.958	0.5505	2.3525	0.553
TRINITY_GG_10215_c10_g1	AFL2T_09584	curved DNA-binding protein	213.817	213.01	213.227	222.825
TRINITY_GG_10215_c2_g1	-	NA	9.1415	7.5485	7.4855	12.952
TRINITY_GG_10215_c7_g1	-	NA	0.4115	0	0.891	0.521
TRINITY_GG_10216_c7_g1	AFL2T_09585	PHD finger domain protein, putative	16.628	15.0565	17.0905	15.0235
TRINITY_GG_10216_c9_g1	-	hypothetical protein	33.497	28.1185	31.611	31.0335
TRINITY_GG_10217_c1_g1	AFL2T_09586	lectin family integral membrane protein, putative	51.254	44.549	40.335	41.77
TRINITY_GG_10218_c0_g1	-	NA	0.928	0.8575	0	0.501
TRINITY_GG_10218_c5_g1	AFL2T_09587	glucosyltransferase	14.5615	12.4155	14.238	13.1615
TRINITY_GG_10219_c0_g1	AFL2T_09588	chromatin remodeling complex WSTF-ISWI, large subunit	8.5515	8.863	8.5485	9.81
TRINITY_GG_1022_c3_g1	AFL2T_00941	conserved hypothetical protein	120.241	127.235	128.837	125.942
TRINITY_GG_10220_c4_g1	-	hypothetical protein	0	0	0	0
TRINITY_GG_10220_c7_g1	AFL2T_09589	mitochondrial carrier protein (Leu5), putative	20.3875	19.428	20.321	19.6405
TRINITY_GG_10221_c0_g1	-	NA	14.2165	23.642	44.923	25.7355
TRINITY_GG_10221_c13_g1	AFL2T_09590	pre-rRNA-processing protein	9.836	13.2845	17.28	18.0285
TRINITY_GG_10222_c0_g1	-	NA	0	0	0	0
TRINITY_GG_10222_c7_g1	-	NA	7.449	7.7115	16.141	16.3845
TRINITY_GG_10222_c8_g1	AFL2T_09591	60S ribosomal export protein NMD3	49.529	48.0245	66.8545	69.9985
TRINITY_GG_10223_c0_g1	AFL2T_09592	ATPase synthesis protein 25, mitochondrial	23.5515	21.764	23.088	22.3785
TRINITY_GG_10224_c0_g1	-	ankyrin repeat protein	1.0125	1.0845	1.128	1.6885
TRINITY_GG_10224_c10_g1	-	hypothetical protein	69.8715	64.3885	96.6805	89.66
TRINITY_GG_10224_c11_g1	AFL2T_09593	peroxisome biosynthesis protein (PAS10/Peroxin-12), putative	17.784	16.6945	15.988	15.5075
TRINITY_GG_10224_c15_g1	-	NA	5.1315	8.7565	5.708	5.441
TRINITY_GG_10224_c32_g1	-	NA	0	0	0	0
TRINITY_GG_10225_c14_g1	-	NA	0	0	0.6135	0
TRINITY_GG_10225_c2_g1	AFL2T_09594	DUF1237 domain protein	14.6115	13.6415	9.4255	10.322
TRINITY_GG_10225_c4_g1	-	NA	8.6095	6.981	10.23	13.985
TRINITY_GG_10226_c0_g1	AFL2T_09595	hypothetical protein	12.6445	12.8915	13.6215	13.771
TRINITY_GG_10226_c7_g1	-	hypothetical protein	4.8285	11.6295	1.7505	2.5985
TRINITY_GG_10227_c0_g1	AFL2T_09596	postreplication repair E3 ubiquitin-protein	6.5125	8.103	8.477	7.169
TRINITY_GG_10228_c0_g1	AFL2T_09597	SNF7 family protein	19.603	19.2015	20.468	20.3715
TRINITY_GG_10229_c3_g1	AFL2T_09598	TRAPP III complex, Trs85	17.285	16.421	16.4215	17.101
TRINITY_GG_1023_c2_g1	AFL2T_00942	GMC oxidoreductase, putative	0.3685	0.2025	0.5055	0.492
TRINITY_GG_10230_c0_g1	-	NA	0	0.474	0.331	2.399
TRINITY_GG_10230_c5_g1	AFL2T_09599	tRNA nucleotidyltransferase/poly(A) polymerase	13.0225	12.245	12.8465	12.415
TRINITY_GG_10231_c0_g1	-	NA	1.499	0.6725	0	0.2065
TRINITY_GG_10231_c3_g1	AFL2T_09600	protein phosphatase 2C	1.5885	1.511	0.8395	0.9745
TRINITY_GG_10232_c9_g1	AFL2T_09601	alpha,alpha-trehalose-phosphate synthase subunit	2.627	2.793	1.7955	2.0545
TRINITY_GG_10233_c4_g1	AFL2T_09602	HHE domain protein	4.509	1.694	5.2075	4.879
TRINITY_GG_10234_c2_g1	AFL2T_09603	calcium binding protein Caleosin, putative	1.4355	1.016	0.918	0.3545
TRINITY_GG_10235_c1_g1	AFL2T_09604	NAD binding Rossmann fold oxidoreductase	1.227	1.8485	1.3025	1.142
TRINITY_GG_10235_c13_g1	-	conserved glutamic acid rich protein	38.9325	35.5555	29.744	35.848
TRINITY_GG_10235_c14_g1	AFL2T_09604	conserved hypothetical protein	10.8735	11.601	11.0345	11.8895
TRINITY_GG_10236_c1_g1	-	Ankyrin repeat-containing domain-containing protein	1.941	4.619	6.1575	4.86
TRINITY_GG_10236_c11_g1	AFL2T_09605	polyphosphoinositide phosphatase Fig4	12.425	12.948	10.113	10.7985
TRINITY_GG_10237_c0_g1	-	hypothetical protein	5.01	1.4795	0	0
TRINITY_GG_10237_c9_g1	AFL2T_09606	adenylate-forming enzyme AfeA	16.876	14.7185	16.187	13.2545
TRINITY_GG_10238_c0_g1	-	NA	9.0945	10.4845	21.9885	22.5035
TRINITY_GG_10238_c22_g1	-	hypothetical protein	5.8165	5.892	6.561	6.232
TRINITY_GG_10238_c31_g1	AFL2T_09607	polyketide synthase module	2.7645	2.6105	2.928	2.7285
TRINITY_GG_10239_c1_g1	AFL2T_09608	hypothetical protein	6.12	6.1365	5.9975	4.183
TRINITY_GG_10239_c13_g1	AFL2T_09608	flavonoid 3-hydroxylase, putative	0.168	0.2845	0.3855	0.103
TRINITY_GG_10239_c16_g1	AFL2T_09608	O-methylsterigmatocystin oxidoreductase (aflQ)	0	0	0.3645	0.3405
TRINITY_GG_1024_c13_g1	AFL2T_00943	glycosyl transferase	0.054	0	0.168	0.2955
TRINITY_GG_1024_c4_g1	AFL2T_00943	glycosyl transferase	0.364	0.317	0.1535	0
TRINITY_GG_10240_c2_g1	AFL2T_09609	hypothetical protein	0.3135	0.7595	0.7545	0.9315
TRINITY_GG_10240_c5_g1	AFL2T_09609	MFS transporter	0.853	0.532	0.9735	0.1975
TRINITY_GG_10240_c7_g1	AFL2T_09609	MFS transporter	0.1695	0.385	0.29	0.1475
TRINITY_GG_10241_c3_g1	AFL2T_09610	glycoside hydrolase family 76	5.2435	4.521	6.103	6.6895
TRINITY_GG_10243_c7_g1	AFL2T_09612	acyl-CoA dehydrogenase	1.431	2.112	1.5785	1.546
TRINITY_GG_10244_c4_g1	AFL2T_09613	serine-threonine protein kinase, putative	19.0915	17.295	16.9245	18.461
TRINITY_GG_10245_c7_g1	AFL2T_09614	FAD dependent oxidoreductase	43.7645	34.879	32.2005	25.1355
TRINITY_GG_10246_c0_g1	-	NA	1.1875	4.2125	2.7725	1.4515
TRINITY_GG_10246_c13_g1	AFL2T_09615	DNA polymerase delta catalytic subunit Cdc2, putative	14.0045	13.768	14.0105	12.964
TRINITY_GG_10246_c3_g1	AFL2T_09614	hypothetical protein	1.202	0.709	1.5505	0.7305
TRINITY_GG_10246_c4_g1	-	NA	0	0	0	0
TRINITY_GG_10247_c0_g1	-	hypothetical protein	18.0515	13.039	14.989	7.7735
TRINITY_GG_10247_c3_g1	AFL2T_09616	hypothetical protein	0.1085	0.1585	0.0825	0.458
TRINITY_GG_1025_c0_g1	AFL2T_00944	Nucleotide sugar dehydrogenase	0.538	0.4705	0.28	0.222
TRINITY_GG_1025_c10_g1	-	hypothetical protein	5.2925	4.432	7.3045	2.6845
TRINITY_GG_1025_c5_g1	AFL2T_00944	Nucleotide sugar dehydrogenase	0.355	0.4305	0.511	0.38
TRINITY_GG_10251_c2_g1	AFL2T_09618	hypothetical protein	9.5345	8.562	8.7285	7.2915
TRINITY_GG_10254_c0_g1	-	NA	7.8025	5.9305	11.24	2.7775
TRINITY_GG_10254_c1_g1	-	NA	0.761	0.9265	0	0.785
TRINITY_GG_10254_c5_g1	-	NA	120.411	125.364	127.878	104.374
TRINITY_GG_10254_c6_g1	AFL2T_09620	hypothetical protein	20.4855	22.2455	19.547	19.1125
TRINITY_GG_10255_c4_g1	AFL2T_09621	RTA1 domain protein	1.4545	1.55	1.3395	2.031
TRINITY_GG_10256_c0_g1	-	hypothetical protein	0	1.9735	0	0
TRINITY_GG_10256_c1_g1	-	NA	0.806	0	0	0.806
TRINITY_GG_10256_c5_g1	AFL2T_09622	Transcription factor (himD)	3.064	3.3895	3.526	4.2605
TRINITY_GG_10257_c5_g1	AFL2T_09623	hypothetical protein	0.0985	0.449	0.1535	0.92
TRINITY_GG_10257_c6_g1	AFL2T_09623	hypothetical protein	0.4795	0.6745	0.456	0.803
TRINITY_GG_10258_c4_g1	AFL2T_09624	hypothetical protein	0.657	0.642	0.516	0.808
TRINITY_GG_10258_c9_g1	-	Oxidoreductase FAD-binding domain protein	2.921	6.233	4.638	2.341
TRINITY_GG_10259_c0_g1	AFL2T_09625	hypothetical protein	27.543	37.0625	35.3325	48.897
TRINITY_GG_1026_c0_g1	AFL2T_00945	glutathione S-transferase	8.9315	8.5055	11.647	10.315
TRINITY_GG_10260_c14_g1	-	NA	1.3395	0	0	0
TRINITY_GG_10260_c16_g1	AFL2T_09626	C2H2 finger domain protein, putative	0.175	0	0.418	0
TRINITY_GG_10260_c18_g1	AFL2T_09626	hypothetical protein	0	0.3485	0.355	0
TRINITY_GG_10260_c19_g1	AFL2T_09626	C2H2 finger domain protein	0.0615	0.136	0.463	0.1575
TRINITY_GG_10261_c2_g1	AFL2T_09627	cyanate hydratase, putative	34.317	41.6835	34.315	44.7455
TRINITY_GG_10262_c0_g1	AFL2T_09628	hypothetical protein	0.9605	0.731	0.5425	1.3005
TRINITY_GG_10263_c4_g1	AFL2T_09629	caffeine resistance protein, putative	0.6295	0.21	0.3915	0.1525
TRINITY_GG_10264_c1_g1	-	hypothetical protein	0.4485	0.8155	0	1.5725
TRINITY_GG_10264_c6_g1	AFL2T_09630	nucleoside-diphosphate-sugar epimerase GsfE	0.0615	0.118	0.4435	0.281
TRINITY_GG_10265_c0_g1	AFL2T_09631	hypothetical protein	3.8905	4.067	4.0765	4.1375
TRINITY_GG_10266_c3_g1	AFL2T_09632	hypothetical protein	0.641	0.578	0.259	1.147
TRINITY_GG_10267_c6_g1	AFL2T_09633	major facilitator superfamily MFS_1	0.1735	0.311	0.364	0.167
TRINITY_GG_10268_c6_g1	AFL2T_09634	hypothetical protein	0	0	1.5295	0
TRINITY_GG_1027_c3_g1	AFL2T_00946	NADH:ubiquinone oxidoreductase 6.6kD subunit	237.285	251.588	194.31	212.798
TRINITY_GG_10271_c6_g1	AFL2T_09637	BTB/POZ domain protein	4.763	3.9605	3.0305	3.023
TRINITY_GG_10272_c5_g1	AFL2T_09638	predicted protein	0	0	0	0
TRINITY_GG_10274_c5_g1	AFL2T_09640	hypothetical protein	0.3135	0	0.6665	0
TRINITY_GG_10275_c16_g1	AFL2T_09641	phospholipase D (PLD), putative	105.796	95.883	95.173	93.3395
TRINITY_GG_10275_c18_g1	-	NA	7.405	8.1565	9.783	11.575
TRINITY_GG_10275_c4_g1	-	NA	0.334	0.179	0	0
TRINITY_GG_10276_c8_g1	AFL2T_09642	hypothetical protein	68.6175	55.4365	56.56	48.175
TRINITY_GG_10277_c2_g1	AFL2T_09643	Small subunit of serine palmitoyltransferase-like	51.86	45.065	39.2475	53.5585
TRINITY_GG_10277_c3_g1	AFL2T_09644	Peptidase S54	82.873	81.554	97.5285	66.6375
TRINITY_GG_10278_c8_g1	AFL2T_09644	rhomboid family membrane protein	22.04	18.718	20.241	21.791
TRINITY_GG_10279_c5_g1	AFL2T_09645	DHHC zinc finger membrane protein	20.8035	17.983	19.7215	19.783
TRINITY_GG_1028_c3_g1	AFL2T_00947	Sin3-associated polypeptide Sap18, putative	22.3545	22.4955	19.347	18.1725
TRINITY_GG_10280_c10_g1	-	NA	8.9895	16.5305	4.7755	21.8475
TRINITY_GG_10280_c5_g1	AFL2T_09646	ubiquitin conjugating enzyme (UbcF), putative	14.7365	14.477	10.3165	9.785
TRINITY_GG_10281_c5_g1	AFL2T_09647	hypothetical protein	1.8835	2.298	2.3675	2.9925
TRINITY_GG_10282_c0_g1	AFL2T_09648	hypothetical protein	0	0	0.1245	1.1695
TRINITY_GG_10282_c1_g1	AFL2T_09648	hypothetical protein	0.4235	2.1685	0.66	2.1875
TRINITY_GG_10283_c2_g1	-	cytochrome P450	3.8895	4.055	1.939	3.6285
TRINITY_GG_10283_c9_g1	AFL2T_09649	hypothetical protein	1.067	1.3675	1.203	1.4085
TRINITY_GG_10284_c0_g1	AFL2T_09650	hypothetical protein	0.2095	0.863	0.314	0.424
TRINITY_GG_10285_c4_g1	AFL2T_09651	hypothetical protein	0.855	1.6625	0.6615	1.3215
TRINITY_GG_10286_c2_g2	-	hypothetical protein	0.266	0.6315	0.6915	2.5395
TRINITY_GG_10288_c1_g1	AFL2T_09653	hypothetical protein	0.7305	0.887	2.1705	0.5815
TRINITY_GG_10289_c35_g1	AFL2T_09654	TFIIIC transcription initiation factor complex subunits Tfc3	3.8165	3.875	4.3685	4.398
TRINITY_GG_1029_c0_g1	AFL2T_00948	mRNA splicing factor (Prp18)	10.8765	8.343	8.9505	9.8155
TRINITY_GG_10290_c0_g1	AFL2T_09655	hypothetical protein	15.1095	8.9565	11.4165	10.894
TRINITY_GG_10291_c5_g1	AFL2T_09656	DUF858 domain protein	16.4245	16.1835	15.3555	15.6385
TRINITY_GG_10291_c8_g1	AFL2T_09656	hypothetical protein	6.9595	4.0365	6.3765	4.339
TRINITY_GG_10292_c6_g1	AFL2T_09657	ribosomal N-lysine methyltransferase	28.26	24.602	25.157	25.322
TRINITY_GG_10293_c0_g1	-	hypothetical protein	62.5935	34.1755	38.2355	23.6585
TRINITY_GG_10293_c10_g1	-	hypothetical protein	0.8695	0.1645	0.9025	0
TRINITY_GG_10293_c19_g1	-	NA	131.433	131.563	164.558	122.488
TRINITY_GG_10293_c22_g1	AFL2T_09658	hypothetical protein	6.0465	5.9175	6.1945	6.5695
TRINITY_GG_10294_c0_g1	AFL2T_09659	hypothetical protein	13.3695	12.334	14.7515	13.962
TRINITY_GG_10294_c1_g1	-	CCCH and RING finger protein (Znf183), putative	0	0	0	0
TRINITY_GG_10295_c3_g1	-	hypothetical protein	7.14	5.6525	9.595	12.976
TRINITY_GG_10295_c6_g1	-	NA	1.028	2.194	0.935	2.847
TRINITY_GG_10295_c7_g1	AFL2T_09660	translation initiation factor 4B	79.7245	73.4635	90.6525	97.7805
TRINITY_GG_10296_c0_g1	AFL2T_09661	major facilitator superfamily MFS_1	12.4065	12.05	10.465	7.9155
TRINITY_GG_10297_c0_g1	AFL2T_09662	conserved hypothetical protein	14.1555	10.3865	12.2905	12.042
TRINITY_GG_10298_c1_g1	AFL2T_09663	oxidoreductase family, NAD-binding Rossmann fold protein	5.3825	8.103	7.568	7.911
TRINITY_GG_10298_c5_g1	AFL2T_09663	Ribosomal protein L32e	1083.78	1065.58	1081.61	1268.46
TRINITY_GG_10299_c4_g1	AFL2T_09664	pseudouridine synthase	12.181	11.8415	13.251	14.876
TRINITY_GG_103_c0_g1	AFL2T_00082	hypothetical protein	9.409	8.5255	10.833	9.8825
TRINITY_GG_103_c2_g1	AFL2T_01036	hypothetical protein	1.3535	1.4265	1.3295	0.714
TRINITY_GG_1030_c1_g1	-	NA	2.143	2.0515	0.331	0
TRINITY_GG_1030_c10_g1	AFL2T_00949	hypothetical protein	31.962	31.947	34.889	37.117
TRINITY_GG_10300_c0_g1	AFL2T_09665	thioesterase family protein	1.6945	2.317	1.9245	1.872
TRINITY_GG_10300_c2_g1	-	NA	0.7655	1.2935	1.756	0.8035
TRINITY_GG_10301_c4_g1	AFL2T_09666	conserved hypothetical protein	66.0215	87.65	90.4775	118.14
TRINITY_GG_10302_c0_g1	AFL2T_09667	dihydroxy acid dehydratase, putative	16.3605	16.2245	16.3265	16.663
TRINITY_GG_10302_c5_g1	-	NA	0.4215	0	0.311	0.27
TRINITY_GG_10303_c6_g1	AFL2T_09668	protein import protein mas5	27.379	23.4485	31.914	30.3895
TRINITY_GG_10303_c9_g1	AFL2T_09667	hypothetical protein	2.8725	0.29	3.2075	0
TRINITY_GG_10304_c3_g1	AFL2T_09669	glutamyl-tRNA synthetase	13.897	11.418	13.129	13.095
TRINITY_GG_10307_c0_g1	-	Ku70-binding protein, putative	39.714	42.5965	59.22	47.3065
TRINITY_GG_10307_c20_g1	-	hypothetical protein	81.7895	63.2145	77.0765	78.3965
TRINITY_GG_10307_c21_g1	AFL2T_09672	Ras1 guanine nucleotide exchange factor	23.2335	22.57	22.4335	22.216
TRINITY_GG_10307_c22_g1	AFL2T_09672	microtubule associated protein	23.422	23.6585	22.477	22.0995
TRINITY_GG_10307_c25_g1	-	molybdopterin synthase small subunit CnxG	12.116	16.1985	12.9595	21.841
TRINITY_GG_10308_c5_g1	-	hypothetical protein	3.352	3.954	4.1625	3.48
TRINITY_GG_10308_c9_g1	AFL2T_09673	hypothetical protein	2.3715	0	0	0
TRINITY_GG_10309_c0_g1	-	alternative oxidase	68.231	61.3555	129.514	184.915
TRINITY_GG_10309_c8_g1	AFL2T_09674	C2H2 finger domain protein, putative	92.101	81.7195	95.1295	96.8875
TRINITY_GG_1031_c5_g1	AFL2T_00950	ADP-ribosylation factor family protein	32.298	34.3095	34.1825	40.0095
TRINITY_GG_10310_c3_g1	AFL2T_09675	chromosome condensation protein (CrcB), putative	11.602	11.488	10.4695	8.708
TRINITY_GG_10310_c4_g1	-	hypothetical protein	5.3405	11.366	16.844	10.083
TRINITY_GG_10311_c4_g1	AFL2T_09676	uracil phosphoribosyltransferase	182.13	193.025	164.034	164.468
TRINITY_GG_10312_c18_g1	-	oxidoreductase, FAD-binding, putative	1.2565	0.237	1.6785	3.3175
TRINITY_GG_10312_c7_g1	AFL2T_09677	conserved hypothetical protein	9.9235	11.141	9.6485	9.4235
TRINITY_GG_10313_c19_g1	AFL2T_09678	DEAD/DEAH box helicase, putative	10.456	11.4565	11.355	12.222
TRINITY_GG_10313_c20_g1	-	conserved hypothetical protein	30.788	17.694	33.4565	28.8175
TRINITY_GG_10314_c0_g1	AFL2T_09679	hypothetical protein	2.2195	0.901	1.4185	1.276
TRINITY_GG_10314_c5_g1	AFL2T_09679	hypothetical protein	0.7165	0.1915	0.326	0
TRINITY_GG_10315_c6_g1	AFL2T_09680	phosphoric ester hydrolase	62.074	55.383	45.989	44.9565
TRINITY_GG_10316_c5_g1	AFL2T_09681	mitochondrial cytochrome b2, putative	27.348	19.5595	23.72	25.2
TRINITY_GG_10316_c8_g1	-	hypothetical protein	5.833	5.07	7.3975	5.2135
TRINITY_GG_10317_c1_g1	AFL2T_09682	hypothetical protein	17.428	5.582	13.706	11.129
TRINITY_GG_10318_c2_g1	-	conserved hypothetical protein	0	0.1885	0	0
TRINITY_GG_10318_c3_g1	AFL2T_09683	hexose carrier protein	22.8185	11.403	11.858	16.0045
TRINITY_GG_10319_c4_g1	AFL2T_09684	ras-like GTP-binding protein	8.43	8.4475	7.1425	8.28
TRINITY_GG_1032_c6_g1	AFL2T_00951	phosphatidylinositol N-acetylglucosaminyltransferase gpi3 subunit	12.0345	14.3275	12.296	13.9085
TRINITY_GG_10320_c1_g1	-	conserved hypothetical protein	26.8565	33.5835	31.9265	30.277
TRINITY_GG_10320_c2_g1	AFL2T_09685	conserved hypothetical protein	43.4625	42.818	43.7445	45.703
TRINITY_GG_10321_c0_g1	AFL2T_09686	NACHT domain protein	5.7255	4.1925	7.184	6.606
TRINITY_GG_10321_c22_g1	-	hypothetical protein	66.2525	69.3725	60.2345	64.9135
TRINITY_GG_10322_c10_g1	AFL2T_09687	ankyrin repeat-containing protein, putative	1.017	1.7165	1.2205	1.881
TRINITY_GG_10322_c7_g1	AFL2T_09687	choline/ethanolamine kinase, putative	4.259	8.604	7.2595	8.738
TRINITY_GG_10323_c0_g1	AFL2T_09688	hypothetical protein	2.514	1.6575	2.6885	1.857
TRINITY_GG_10324_c0_g1	AFL2T_09689	endonuclease/exonuclease/phosphatase family protein	4.006	3.005	2.485	3.417
TRINITY_GG_10324_c4_g1	-	NA	6.545	2.6815	0.3595	3.279
TRINITY_GG_10324_c7_g1	AFL2T_09689	hypothetical protein	0	0.578	0.2735	0
TRINITY_GG_10325_c3_g1	AFL2T_09690	hypothetical protein	54.895	50.807	62.445	48.584
TRINITY_GG_10326_c13_g1	AFL2T_09691	transporter, putative	0.6995	0.297	0	0
TRINITY_GG_10326_c14_g1	AFL2T_09691	MFS toxin efflux pump	0.0515	0.266	0.2495	0.044
TRINITY_GG_10326_c16_g1	AFL2T_09691	transporter, putative	0	0	0	0.4225
TRINITY_GG_10327_c3_g1	-	NA	0	0	0	0
TRINITY_GG_10327_c9_g1	AFL2T_09692	hypothetical protein	6.8405	4.8555	5.4415	1.5465
TRINITY_GG_10328_c5_g1	AFL2T_09693	hypothetical protein	0.512	0.42	0.4235	0.2805
TRINITY_GG_10328_c8_g1	-	NA	4.538	3.1675	2.23	2.6745
TRINITY_GG_10329_c7_g1	AFL2T_09694	hypothetical protein	9.451	15.75	14.4735	23.8955
TRINITY_GG_1033_c0_g1	-	NA	0.221	0	0.1725	0.321
TRINITY_GG_1033_c24_g1	-	NA	1.756	4.9505	1.3805	4.367
TRINITY_GG_1033_c54_g1	AFL2T_00952	ATP-dependent RNA helicase dbp6	9.577	9.679	12.4895	14.0585
TRINITY_GG_10330_c0_g1	-	NA	3.2605	5.985	2.209	2.952
TRINITY_GG_10330_c2_g1	AFL2T_09695	hypothetical protein	3.319	3.205	2.9335	0.9055
TRINITY_GG_10331_c2_g1	AFL2T_09696	conserved hypothetical protein	6.9985	4.685	4.5485	2.1515
TRINITY_GG_10332_c14_g1	AFL2T_09697	inositol polyphosphate phosphatase, putative	13.6525	13.959	12.9415	13.475
TRINITY_GG_10332_c2_g1	-	NA	0	1.161	0	0
TRINITY_GG_10332_c20_g1	AFL2T_07079	hypothetical protein	21.0005	24.1225	28.419	17.124
TRINITY_GG_10332_c6_g1	-	NA	1.7485	1.0545	0.7585	2.778
TRINITY_GG_10333_c0_g1	AFL2T_09698	conserved hypothetical protein	28.174	23.736	25.5515	30.785
TRINITY_GG_10333_c3_g1	-	NA	84.992	84.4065	106.179	168.228
TRINITY_GG_10334_c3_g1	AFL2T_09699	proteasome component Pre6, putative	124.582	115.923	123.367	112.296
TRINITY_GG_10335_c0_g1	AFL2T_09700	RNA binding protein (Arp)	79.7255	63.6505	74.227	74.735
TRINITY_GG_10336_c0_g1	AFL2T_09701	nuclear condensin complex subunit 3, putative	20.0375	20.244	21.4865	19.877
TRINITY_GG_10336_c34_g1	-	NA	98.037	120.561	94.113	102.212
TRINITY_GG_10337_c6_g1	AFL2T_09702	cysteine synthase (o-acetylserine (thiol)-lyase) (csase)	27.6485	25.7835	28.405	26.7085
TRINITY_GG_10338_c0_g1	AFL2T_09703	sulfite oxidase	7.8965	8.1255	6.4455	6.4675
TRINITY_GG_10338_c10_g1	AFL2T_09703	hypothetical protein	0	0.179	0	0
TRINITY_GG_1034_c4_g1	AFL2T_00953	hypothetical protein	0.7015	0.4525	0	1.085
TRINITY_GG_10340_c0_g1	AFL2T_09704	GNAT family acetyltransferase, putative	16.9165	12.789	14.7295	13.262
TRINITY_GG_10341_c3_g1	AFL2T_09705	hypothetical protein	113.739	148.48	51.396	47.4535
TRINITY_GG_10342_c5_g1	AFL2T_09706	hypothetical protein	0.6695	0.493	0.039	0
TRINITY_GG_10344_c0_g1	AFL2T_09708	cation diffusion facilitator family metal ion transporter	4.499	4.4685	3.3255	2.446
TRINITY_GG_10345_c0_g1	AFL2T_09709	hypothetical protein	2.0515	2.4155	0.9625	2.0525
TRINITY_GG_10348_c17_g1	AFL2T_09711	hypothetical protein	0.464	0.1875	0.1245	0.3295
TRINITY_GG_10348_c18_g1	AFL2T_09711	conserved hypothetical protein	0.2755	0.2225	0.0435	0.3245
TRINITY_GG_10348_c9_g1	AFL2T_09711	hypothetical protein	0.1035	0.336	0.203	0
TRINITY_GG_10349_c0_g1	-	eukaryotic translation initiation factor 5A (EIF-5A), putative	0.705	1.734	0.537	1.667
TRINITY_GG_10349_c10_g1	-	hypothetical protein	1.4605	0.3925	0	1.823
TRINITY_GG_10349_c8_g1	AFL2T_09712	hypothetical protein	8.6505	9.562	8.8795	9.444
TRINITY_GG_1035_c2_g1	AFL2T_00954	hypothetical protein	6.039	2.5685	4.8865	2.15
TRINITY_GG_10350_c4_g1	AFL2T_09713	NAD dependent epimerase/dehydratase	39.298	34.1025	28.233	31.2485
TRINITY_GG_10351_c5_g1	AFL2T_09714	actin interacting protein 2	37.5685	36.769	36.391	41.866
TRINITY_GG_10352_c7_g1	AFL2T_09715	Mst3-like protein	31.9115	25.5725	27.064	25.7975
TRINITY_GG_10352_c8_g1	AFL2T_09715	mst3-like protein kinase	13.0965	11.365	12.4825	9.9335
TRINITY_GG_10353_c0_g1	AFL2T_09716	hypothetical protein	26.6545	21.399	22.011	21.829
TRINITY_GG_10354_c4_g1	AFL2T_09717	import inner membrane translocase subunit tim22	16.967	12.505	14.7515	14.067
TRINITY_GG_10355_c2_g1	AFL2T_09718	conserved hypothetical protein	3.25	4.8805	3.291	2.508
TRINITY_GG_10356_c6_g1	AFL2T_09719	Thioredoxin domain-containing protein	170.921	198.575	184.945	176.598
TRINITY_GG_10357_c0_g1	-	transposase	0.828	0.986	0.5945	1.0565
TRINITY_GG_10357_c7_g1	AFL2T_09720	transesterase	5.27	7.722	4.321	5.742
TRINITY_GG_10357_c8_g1	-	hypothetical protein	11.5605	11.581	7.7875	11.122
TRINITY_GG_10358_c2_g1	AFL2T_09721	hypothetical protein	0.716	1.962	0.247	1.46
TRINITY_GG_10359_c1_g1	AFL2T_09722	hypothetical protein	6.703	19.1695	4.6005	10.6035
TRINITY_GG_10361_c4_g1	AFL2T_09724	hypothetical protein	0.489	0.674	0.4315	0.1035
TRINITY_GG_10362_c1_g1	AFL2T_09725	glutathione-dependent formaldehyde-activating GFA	1.619	0.7945	0.71	1.471
TRINITY_GG_10362_c4_g1	-	hypothetical protein	0.665	0.2515	0.36	0
TRINITY_GG_10368_c4_g1	-	NA	1.936	1.318	1.7865	1.876
TRINITY_GG_10368_c7_g1	-	NA	0	0.856	0	0
TRINITY_GG_10369_c4_g1	AFL2T_09727	cyanamide hydratase, putative	4.7875	4.4955	3.7895	3.5055
TRINITY_GG_10370_c0_g1	AFL2T_09728	C6 transcription factor (Acr-2)	3.046	3.4085	3.711	2.4515
TRINITY_GG_10370_c10_g1	AFL2T_09728	C6 transcription factor (Acr-2)	4.0405	4.516	3.2005	3.5375
TRINITY_GG_10371_c0_g1	AFL2T_09729	UMTA methyltransferase family protein	33.8205	37.9595	31.6735	33.3675
TRINITY_GG_10372_c3_g1	AFL2T_09730	GPI anchored glycoprotein	41.4185	31.0955	36.734	27.4065
TRINITY_GG_10373_c0_g1	AFL2T_09731	hypothetical protein	168.301	120.81	124.969	100.803
TRINITY_GG_10374_c3_g1	AFL2T_09732	hypothetical protein	3.5225	2.623	4.1055	2.9315
TRINITY_GG_10375_c0_g1	AFL2T_09733	fructosyl amino acid oxidase	4.4725	4.6475	5.3345	5.5835
TRINITY_GG_10376_c3_g1	AFL2T_09734	hypothetical protein	8.8565	8.771	9.033	9.7455
TRINITY_GG_10377_c1_g1	AFL2T_09734	zinc binding dehydrogenase, putative	1.827	1.442	1.4075	1.0685
TRINITY_GG_10378_c9_g1	AFL2T_09735	permease of the major facilitator superfamily	3.572	2.581	11.2095	6.9105
TRINITY_GG_10379_c8_g1	AFL2T_09736	conserved hypothetical protein	3.1985	2.1925	3.7585	3.6425
TRINITY_GG_10383_c0_g1	-	NA	0.6235	2.056	0	0.306
TRINITY_GG_10384_c0_g1	AFL2T_09738	C6 transcription factor, putative	0.3645	0.533	1.4095	0.714
TRINITY_GG_10386_c6_g1	AFL2T_09740	hypothetical protein	5.721	6.98	5.2345	5.1075
TRINITY_GG_10387_c0_g1	AFL2T_09741	Aromatic prenyltransferase, DMATS type	0.6635	0	0.4605	0.5235
TRINITY_GG_10387_c2_g1	-	hypothetical protein	8.1975	6.196	9.4295	5.355
TRINITY_GG_10387_c7_g1	AFL2T_09741	prenyltransferase, putative	0.2515	0.738	0	0.069
TRINITY_GG_10387_c8_g1	AFL2T_09741	dimethylallyl tryptophan synthase	0.7885	0.271	0	0
TRINITY_GG_1039_c0_g1	AFL2T_00956	Zn-dependent alcohol dehydrogenase	0.3045	0.2885	0.3235	0.4575
TRINITY_GG_10391_c2_g1	AFL2T_09745	hypothetical protein	0.4895	0.446	0.2015	0.522
TRINITY_GG_10392_c1_g1	-	C6 transcription factor, putative	0	0.3675	0.253	0
TRINITY_GG_10392_c4_g1	AFL2T_09746	phosphatidylserine decarboxylase family protein	208.399	226.726	211.101	235.553
TRINITY_GG_10393_c1_g1	AFL2T_09747	Zn-dependent alcohol dehydrogenase	0.167	0.3435	0.0725	0.1525
TRINITY_GG_10394_c9_g1	AFL2T_09748	cytochrome P450 monooxygenase	9.66	9.4905	9.405	8.194
TRINITY_GG_10395_c2_g1	AFL2T_09749	hypothetical protein	4.411	4.7075	2.132	3.806
TRINITY_GG_104_c2_g1	AFL2T_00083	monooxygenase, putative	3.05	3.5715	2.8725	3.167
TRINITY_GG_1040_c1_g1	-	conserved hypothetical protein	0	0	0	0
TRINITY_GG_1040_c8_g1	-	UDP-GAL-4-epimerase	41.537	27.9135	35.416	25.6345
TRINITY_GG_1040_c9_g1	AFL2T_00957	beta-glucosidase-related glycosidase	4.894	3.6535	4.2855	3.714
TRINITY_GG_10400_c0_g1	-	NA	0	0	0	0
TRINITY_GG_10400_c10_g1	AFL2T_09751	hypothetical protein	0.202	0.0775	0.321	0
TRINITY_GG_10401_c0_g1	AFL2T_09752	trypsin Inhibitor like cysteine rich domain containing protein	10.664	9.632	8.987	9.763
TRINITY_GG_10402_c2_g1	AFL2T_09753	hypothetical protein	6.837	10.6035	7.672	10.418
TRINITY_GG_10403_c3_g1	AFL2T_09754	phospholipase D precursor, putative	29.9295	33.8945	35.515	30.7515
TRINITY_GG_10404_c5_g1	-	hypothetical protein	2.449	1.082	2.9465	3.5555
TRINITY_GG_10405_c2_g1	-	hypothetical protein	128.254	138.093	154.804	179.246
TRINITY_GG_10405_c7_g1	AFL2T_09755	conserved hypothetical protein	0.69	0.3575	0	0.854
TRINITY_GG_10405_c9_g1	AFL2T_09755	hypothetical protein	0.7145	0	1.05	0
TRINITY_GG_10407_c3_g1	AFL2T_09756	ABC transporter transmembrane region	0.736	0.4815	0.916	0.754
TRINITY_GG_10407_c6_g1	-	NA	0.3055	0.63	0	0.2115
TRINITY_GG_10408_c0_g1	-	hypothetical protein	19.9085	13.5025	15.0235	13.6485
TRINITY_GG_10408_c12_g1	AFL2T_09757	nonribosomal peptide synthase, putative	0.736	0.736	0.2945	0.3645
TRINITY_GG_10408_c15_g1	-	NA	0.3755	3.386	3.326	5.815
TRINITY_GG_10408_c2_g1	-	NA	1.1465	0.6395	3.939	5.073
TRINITY_GG_10408_c3_g1	AFL2T_09757	amino acid adenylation domain protein	2.494	1.959	1.4905	1.384
TRINITY_GG_10408_c4_g1	-	hypothetical protein	0	0.832	1.285	0.855
TRINITY_GG_10408_c8_g1	-	NA	0.7045	0	0	2.1065
TRINITY_GG_10409_c5_g1	AFL2T_09758	acyl-CoA desaturase	248.07	178.208	80.457	53.8045
TRINITY_GG_1041_c9_g1	AFL2T_00958	ABC multidrug transporter, putative	12.066	10.5465	10.927	10.123
TRINITY_GG_10413_c3_g1	AFL2T_09760	glycoside hydrolase family 16	3.0265	3.093	2.6515	3.719
TRINITY_GG_10415_c10_g1	AFL2T_09762	potassium ion transporter (Trk1), putative	10.678	10.1265	12.9705	13.0935
TRINITY_GG_10416_c3_g1	AFL2T_09763	hypothetical protein	44.3945	39.6345	46.998	50.258
TRINITY_GG_10416_c4_g1	-	microsomal signal peptidase subunit SPC12	92.778	101.713	106.878	90.618
TRINITY_GG_10417_c4_g1	AFL2T_09764	alpha/beta hydrolase, putative	12.0105	11.326	11.385	10.816
TRINITY_GG_10418_c0_g1	AFL2T_09765	hypothetical protein	1.572	2.732	2.815	2.2305
TRINITY_GG_10419_c0_g1	AFL2T_09766	hydrolase, carbon-nitrogen family protein	7.045	7.1335	5.327	4.6155
TRINITY_GG_10419_c5_g1	-	vacuolar calcium ion transporter, putative	1.983	2.0125	1.093	0.995
TRINITY_GG_1042_c0_g1	AFL2T_00959	conserved hypothetical protein	6.4105	6.466	6.322	6.9785
TRINITY_GG_1042_c12_g1	-	NA	127.61	144.796	115.964	119.819
TRINITY_GG_10420_c0_g1	-	NA	12.448	17.146	16.813	14.312
TRINITY_GG_10420_c13_g1	AFL2T_09767	vacuolar ATP synthase catalytic subunit A, putative	116.312	106.523	104.09	100.114
TRINITY_GG_10420_c14_g1	AFL2T_09767	vacuolar dynamin-like GTPase VpsA, putative	63.9155	59.8405	62.906	61.845
TRINITY_GG_10421_c1_g1	-	NA	1.369	0.876	2.7905	0.474
TRINITY_GG_10421_c3_g1	AFL2T_09768	hypothetical protein	1.621	2.105	2.3695	2.522
TRINITY_GG_10422_c0_g1	-	AMP deaminase	37.9	46.5525	37.059	63.4065
TRINITY_GG_10422_c1_g1	AFL2T_09769	Auxin Efflux Carrier superfamily	1.987	2.022	1.414	1.7285
TRINITY_GG_10424_c0_g1	AFL2T_09770	catabolite degradation protein	33.337	33.9655	35.9895	34.4025
TRINITY_GG_10424_c1_g1	-	NA	2.7885	2.9075	7.1365	0.6535
TRINITY_GG_10425_c4_g1	AFL2T_09771	eukaryotic translation initiation factor eIF-4A subunit, putative	44.655	32.633	40.9145	40.222
TRINITY_GG_10426_c8_g1	AFL2T_09772	splicing factor 3a subunit 3	22.059	21.0535	21.426	20.771
TRINITY_GG_10427_c1_g1	AFL2T_09773	ATP dependent DNA ligase	3.629	4.269	2.4285	3.06
TRINITY_GG_10428_c4_g1	AFL2T_09774	20S cyclosome subunit (APC8)	8.4735	9.712	8.796	9.9225
TRINITY_GG_10429_c2_g1	-	protein BMH2	262.523	322.634	268.899	280.934
TRINITY_GG_10429_c3_g1	AFL2T_09775	geranyltranstransferase	94.2355	85.368	88.383	93.443
TRINITY_GG_1043_c0_g1	AFL2T_00960	hypothetical protein	1.973	3.777	2.7705	3.8265
TRINITY_GG_10430_c0_g1	AFL2T_09777	glycogen synthase	232.412	213.029	190.784	208.865
TRINITY_GG_10430_c1_g1	AFL2T_09776	hypothetical protein	6.1585	7.782	7.3015	6.625
TRINITY_GG_10431_c0_g1	AFL2T_09777	protein NMT1	508.564	424.178	445.964	434.952
TRINITY_GG_10432_c9_g1	AFL2T_09778	glycogen [starch] synthase	38.8	31.821	23.5515	22.5095
TRINITY_GG_10433_c0_g1	-	NA	0	0.433	0.379	0
TRINITY_GG_10433_c3_g1	AFL2T_09779	zinc-binding oxidoreductase, putative	14.3945	13.052	10.642	9.544
TRINITY_GG_10434_c1_g1	AFL2T_09780	conserved hypothetical protein	23.7015	15.9755	17.7395	14.905
TRINITY_GG_10435_c12_g1	AFL2T_09781	GARP complex component (Vps54), putative	15.6405	14.5505	14.7595	14.3185
TRINITY_GG_10435_c9_g1	-	60S acidic ribosomal protein P1	9.575	10.9405	5.216	7.021
TRINITY_GG_10436_c1_g1	AFL2T_09782	DNA replication licensing factor MCM5	21.272	20.585	23.7015	21.918
TRINITY_GG_10436_c11_g1	-	sulfur metabolite repression control protein, putative	12.6835	16.944	17.2725	10.881
TRINITY_GG_10437_c4_g1	AFL2T_09783	hypothetical protein	2.6435	2.736	2.106	3.1415
TRINITY_GG_10438_c0_g1	-	hypothetical protein	4.807	3.6955	1.7605	6.082
TRINITY_GG_10438_c4_g1	AFL2T_09784	ribokinase	19.2085	18.813	16.1205	16.1695
TRINITY_GG_10439_c1_g1	-	C6 transcription factor, putative	2.0105	0.4835	3.0925	0.295
TRINITY_GG_10439_c3_g1	AFL2T_09785	hypothetical protein	24.1845	22.2365	21.4265	21.168
TRINITY_GG_10439_c4_g1	-	hypothetical protein	16.516	12.316	15.8225	17.307
TRINITY_GG_10439_c5_g1	-	NA	12.2155	14.816	20.7285	20.792
TRINITY_GG_10439_c9_g1	-	NA	2.5275	5.2295	3.109	2.293
TRINITY_GG_1044_c2_g1	AFL2T_00961	hypothetical protein	2.1585	3.897	4.8385	2.865
TRINITY_GG_10440_c10_g1	AFL2T_09786	RNA polymerase III transcription factor (TF)IIIC subunit	7.861	8.8425	8.2785	8.644
TRINITY_GG_10441_c0_g1	AFL2T_09787	serine/threonine protein phosphatase 2A, regulatory subunit	38.6245	33.61	36.6975	37.353
TRINITY_GG_10441_c1_g1	-	hypothetical protein	9.1295	4.327	0.768	3.8805
TRINITY_GG_10442_c114_g1	-	polyketide synthase	175.541	185.348	131.656	153.418
TRINITY_GG_10442_c44_g1	AFL2T_09788	transcription-associated protein	8.7445	8.9845	9.6655	10.1295
TRINITY_GG_10442_c75_g1	-	hypothetical protein	6.4525	5.8785	2.324	3.151
TRINITY_GG_10442_c8_g1	-	NA	7.263	4.0985	9.773	7.9735
TRINITY_GG_10442_c92_g1	-	NA	0	0	0	0
TRINITY_GG_10442_c98_g1	-	NA	49.5295	48.298	70.1895	59.0525
TRINITY_GG_10443_c6_g1	AFL2T_09789	mRNA splicing protein Yju2	36.4805	39.802	36.3605	40.42
TRINITY_GG_10444_c13_g1	AFL2T_09790	cell division cycle	9.8345	8.699	8.479	9.3365
TRINITY_GG_10445_c0_g1	-	NA	2.7355	4.6205	8.1075	9.989
TRINITY_GG_10445_c5_g1	AFL2T_09791	arylsulfatase, putative	9.2675	6.8285	9.1755	7.192
TRINITY_GG_10446_c0_g1	AFL2T_09792	hypothetical protein	3.605	5.211	4.414	3.1915
TRINITY_GG_10446_c6_g1	AFL2T_09792	nuclear pore glycoprotein	2.045	2.503	1.2485	1.139
TRINITY_GG_10447_c0_g1	AFL2T_09793	hypothetical protein	1.759	2.17	1.829	3.2445
TRINITY_GG_10448_c9_g1	AFL2T_09794	hypothetical protein	13.09	12.5995	10.7285	10.0395
TRINITY_GG_10449_c0_g1	AFL2T_09795	cytochrome P450, putative	1.2075	1.365	0.9215	1.262
TRINITY_GG_1045_c1_g1	AFL2T_00962	Methyltransferase ausD	0.5305	0.495	0.36	0.2125
TRINITY_GG_10450_c0_g1	AFL2T_09796	cytochrome P450, putative	0.6995	0.2755	0.929	0.2655
TRINITY_GG_10451_c7_g1	AFL2T_09797	cytochrome P450, putative	10.6435	13.407	10.747	9.2515
TRINITY_GG_10456_c0_g1	AFL2T_09799	hypothetical protein	1.095	1.979	3.6645	1.293
TRINITY_GG_10457_c0_g1	AFL2T_09800	hypothetical protein	1.78	1.7215	2.057	2.239
TRINITY_GG_10458_c7_g1	AFL2T_09801	hypothetical protein	14.6655	14.001	15.134	14.8205
TRINITY_GG_10459_c0_g1	-	NA	0	0	0	0
TRINITY_GG_10459_c2_g1	AFL2T_09802	MFS multidrug transporter	2.484	1.833	4.092	4.417
TRINITY_GG_10459_c3_g1	-	NA	0	0.332	0	0
TRINITY_GG_10459_c4_g1	-	hypothetical protein	2.1945	1.158	2.8065	2.1665
TRINITY_GG_10460_c20_g1	AFL2T_09803	phosphoribosylformylglycinamidine synthase	34.362	35.8585	42.76	44.88
TRINITY_GG_10461_c10_g1	AFL2T_09804	gamma-tubulin complex component GCP5, putative	9.8745	10.541	8.422	9.0965
TRINITY_GG_10461_c21_g1	-	NA	35.9175	31.0145	28.504	50.04
TRINITY_GG_10462_c6_g1	AFL2T_09805	alpha-1,2-mannosyltransferase (Ktr4), putative	37.0705	33.0725	29.406	32.7945
TRINITY_GG_10463_c2_g1	AFL2T_09806	cytochrome c oxidase subunit Va, putative	566.125	556.135	480.592	522.391
TRINITY_GG_10464_c0_g1	AFL2T_09807	antibiotic biosynthesis monooxygenase family protein	12.354	12.955	13.2765	16.611
TRINITY_GG_10465_c4_g1	AFL2T_09808	elongation of fatty acids protein 1	118.04	104.549	131.278	122.754
TRINITY_GG_10466_c6_g1	AFL2T_09809	hypothetical protein	53.3565	73.214	69.037	84.145
TRINITY_GG_10468_c1_g1	-	NA	14.082	8.833	8.6445	9.844
TRINITY_GG_10468_c11_g1	AFL2T_09811	glucokinase	0.185	0.3385	0	0
TRINITY_GG_10468_c9_g1	AFL2T_09811	glucokinase	0.041	0.1135	0.0335	0.2955
TRINITY_GG_10469_c0_g1	AFL2T_09812	UNC93-like protein	1.9745	1.5105	1.2155	0.5515
TRINITY_GG_1047_c3_g1	AFL2T_00963	bicyclomycin resistance protein, putative	0	0.721	0	0.2455
TRINITY_GG_10470_c1_g1	-	hypothetical protein	1.074	0	1.419	0
TRINITY_GG_10470_c16_g1	AFL2T_09813	hypothetical protein	2.574	2.7295	2.5	2.5905
TRINITY_GG_10471_c5_g1	AFL2T_09814	phenazine biosynthesis-like protein, putative	41.6485	44.1325	46.862	51.227
TRINITY_GG_10472_c0_g1	AFL2T_09815	Phenazine biosynthesis PhzC/PhzF protein	15.165	19.7375	14.7995	15.6745
TRINITY_GG_10473_c1_g1	AFL2T_09816	hypothetical protein	0	0.635	0.783	0
TRINITY_GG_10473_c3_g1	AFL2T_09816	hypothetical protein	0.1185	0	0	0.349
TRINITY_GG_10474_c0_g1	AFL2T_09817	glutathione-independent formaldehyde dehydrogenase	0.569	0.4875	0.5355	0.3355
TRINITY_GG_10475_c3_g1	AFL2T_09818	hypothetical protein	2.7855	3.439	0.4795	1.1785
TRINITY_GG_10476_c4_g1	AFL2T_09819	hypothetical protein	2.363	1.219	0.721	2.1505
TRINITY_GG_10479_c0_g1	AFL2T_09821	hypothetical protein	3.4265	4.9215	3.4105	4.685
TRINITY_GG_10479_c1_g1	-	NA	0.7355	0.392	5.1685	0.5085
TRINITY_GG_10479_c11_g1	-	NAD dependent epimerase/dehydratase	1.6075	3.125	0.705	0
TRINITY_GG_10479_c17_g1	AFL2T_09821	hypothetical protein	3.7205	6.714	3.9965	5.546
TRINITY_GG_1048_c0_g1	AFL2T_00964	conserved hypothetical protein	9.913	13.326	6.0905	7.4425
TRINITY_GG_10480_c2_g1	-	NA	0.499	1.1585	2.5745	3.734
TRINITY_GG_10480_c9_g1	AFL2T_09822	hypothetical protein	9.385	15.3	7.2195	14.4975
TRINITY_GG_10481_c2_g1	AFL2T_09823	sarcosine oxidase, putative	8.1095	7.707	7.6625	8.206
TRINITY_GG_10482_c10_g1	AFL2T_09824	hypothetical protein	2.7135	2.994	2.584	2.752
TRINITY_GG_10483_c5_g1	AFL2T_09825	hypothetical protein	90.8205	79.5265	97.4085	86.086
TRINITY_GG_10484_c4_g1	AFL2T_09826	hypothetical protein	82.0485	75.011	90.8255	74.107
TRINITY_GG_10484_c6_g1	-	NA	10.186	9.536	12.3665	7.833
TRINITY_GG_10489_c0_g1	-	NA	0	0	0	0
TRINITY_GG_1049_c11_g1	AFL2T_00965	AMP-dependent synthetase and ligase	0	0.2565	0.2235	0
TRINITY_GG_1049_c13_g1	AFL2T_00965	AMP dependent CoA ligase	0.128	0.116	0	0
TRINITY_GG_1049_c3_g1	-	conserved hypothetical protein	4.949	6.8635	4.1165	2.3935
TRINITY_GG_1049_c8_g1	AFL2T_00965	AMP dependent CoA ligase, putative	0.077	0	0.9945	0
TRINITY_GG_1049_c9_g1	AFL2T_00965	AMP-dependent synthetase and ligase	1.1085	0.4835	0	0
TRINITY_GG_10490_c3_g1	-	hypothetical protein	1075.06	1970.4	1802.89	2025.37
TRINITY_GG_10497_c26_g1	-	NA	1.5215	0.589	3.083	1.819
TRINITY_GG_10497_c32_g1	-	NA	75.6175	104.582	85.7005	77.5565
TRINITY_GG_10499_c2_g1	-	hypothetical protein	0	2.7905	1.877	1.6735
TRINITY_GG_105_c0_g1	-	ANK ankyrin repeat protein	0	0.2565	0	1.3675
TRINITY_GG_105_c2_g1	AFL2T_00084	UDP-glucose,sterol transferase, putative	2.4155	1.2545	2.137	1.522
TRINITY_GG_105_c4_g1	-	hypothetical protein	0	0	0	0
TRINITY_GG_1050_c0_g1	AFL2T_00966	NRPS-like enzyme, putative	0	0.3915	0.072	0.059
TRINITY_GG_1051_c0_g1	-	NA	30.2685	24.4115	35.529	23.077
TRINITY_GG_1051_c1_g1	-	NA	15.994	7.328	9.0065	10.327
TRINITY_GG_1051_c2_g1	-	NA	4.143	3.019	6.3315	4.39
TRINITY_GG_1051_c4_g1	AFL2T_00966	non-ribosomal peptide synthetase module	0.131	0.1885	0.2995	0.148
TRINITY_GG_10513_c0_g1	-	NA	6.131	6.5065	12.313	4.704
TRINITY_GG_10515_c4_g1	-	C-4 methylsterol oxidase	145.123	128.053	120.297	127.954
TRINITY_GG_1052_c3_g1	AFL2T_00967	sphinganine hydroxylase BasA	52.909	45.36	51.1145	37.3615
TRINITY_GG_10524_c1_g1	-	NA	2.3105	0	2.621	0
TRINITY_GG_10524_c2_g1	AFL2T_09846	hypothetical protein	1.722	1.641	2.3255	1.931
TRINITY_GG_10524_c3_g1	-	NA	32.862	43.711	32.1755	29.464
TRINITY_GG_10526_c1_g1	AFL2T_09848	vacuolar ATP synthase proteolipid subunit, putative	0.349	0.276	0.4225	0.2655
TRINITY_GG_10527_c3_g1	-	V-type proton ATPase proteolipid subunit	85.337	61.946	71.9765	56.6515
TRINITY_GG_10528_c15_g1	AFL2T_09013	hypothetical protein	30.2365	25.001	26.343	21.185
TRINITY_GG_10528_c2_g1	-	NA	0.497	2.8295	0.5025	0.684
TRINITY_GG_10528_c3_g1	-	NA	2.9285	0.896	2.3645	1.4165
TRINITY_GG_1053_c1_g1	AFL2T_10202	NCS1 allantoate transporter	1.6655	0.433	0	1.0025
TRINITY_GG_1053_c2_g1	-	rho guanyl nucleotide exchange factor	1.8315	0.725	0	0.555
TRINITY_GG_1053_c5_g1	AFL2T_00968	microtubule-binding protein	1306.71	1371.59	1402.92	1389.88
TRINITY_GG_10538_c10_g1	AFL2T_09852	hypothetical protein	7.7225	13.9605	5.768	8.2695
TRINITY_GG_10539_c4_g1	AFL2T_09853	hypothetical protein	1.6435	2.9635	2.004	3.927
TRINITY_GG_1054_c0_g1	-	NA	2.7365	5.448	4.3485	12.795
TRINITY_GG_1054_c15_g1	AFL2T_00969	C6 transcription factor, putative	7.0025	6.844	6.551	6.8115
TRINITY_GG_1054_c21_g1	-	NA	6.082	7.8985	17.7775	9.1535
TRINITY_GG_1054_c35_g1	-	hypothetical protein	0	0	0	1.091
TRINITY_GG_10540_c14_g1	AFL2T_09854	hypothetical protein	0	0	0.6855	0.5945
TRINITY_GG_10540_c9_g1	AFL2T_09854	hypothetical protein	1.009	1.3805	1.107	0.5715
TRINITY_GG_10541_c1_g1	AFL2T_09855	conserved hypothetical protein	0.0965	0.176	0.4685	0.089
TRINITY_GG_10542_c0_g1	AFL2T_09856	5-AMP-activated protein kinase, putative	7.7825	8.643	7.3	9.497
TRINITY_GG_10542_c1_g1	-	NA	13.463	14.934	8.347	10.3325
TRINITY_GG_10542_c10_g1	AFL2T_09856	5-AMP-activated protein kinase, putative	10.011	9.4535	5.823	14.5885
TRINITY_GG_10543_c1_g1	AFL2T_09857	hypothetical protein	58.2305	69.187	45.8365	54.7315
TRINITY_GG_10543_c11_g1	AFL2T_09857	serine/threonine-protein kinase chk2 (cds1)	8.753	5.885	4.149	8.0955
TRINITY_GG_10543_c4_g1	AFL2T_09857	hypothetical protein	0.074	0.9075	0.2925	0.374
TRINITY_GG_10543_c8_g1	AFL2T_09857	hypothetical protein	0.411	0.302	0.39	0
TRINITY_GG_10544_c0_g1	-	NA	3.8985	2.8755	3.4285	3.691
TRINITY_GG_10545_c5_g1	AFL2T_09859	nonribosomal peptide synthase, putative	1.7395	1.997	1.726	2.6545
TRINITY_GG_10545_c8_g1	-	NA	1.0285	1.2685	0	1.3675
TRINITY_GG_10545_c9_g1	-	NA	0.3595	0	0	0
TRINITY_GG_10546_c3_g1	-	NA	4.127	3.359	10.28	7.423
TRINITY_GG_10546_c6_g1	AFL2T_09860	N-methyltransferase (dtpB)	6.4545	7.5475	7.333	8.398
TRINITY_GG_10547_c3_g1	AFL2T_09861	cytochrome P450, putative	3.1745	5.768	4.24	6.011
TRINITY_GG_10548_c2_g1	AFL2T_09862	hypothetical protein	0.855	0.8125	0.575	0.729
TRINITY_GG_1055_c0_g1	-	peptidyl-prolyl cis-trans isomerase H	41.0505	49.21	32.312	53.593
TRINITY_GG_1055_c7_g1	-	NA	3.3205	2.801	0	0
TRINITY_GG_1055_c8_g1	AFL2T_00970	signal recognition particle 19 kDa protein, putative	31.7995	29.0575	34.2195	32.1485
TRINITY_GG_10550_c2_g1	AFL2T_09863	hypothetical protein	2.2975	0.433	1.6945	2.668
TRINITY_GG_10550_c20_g1	-	cytochrome P450	448.162	377.778	465.079	545.335
TRINITY_GG_10550_c8_g1	AFL2T_09863	NAD(P) transhydrogenase	11.258	12.7585	10.3665	10.7025
TRINITY_GG_10551_c0_g1	AFL2T_09864	amino acid transporter	35.7135	25.5105	30.4845	23.9755
TRINITY_GG_10551_c10_g1	-	NA	19.727	21.34	18.622	17.902
TRINITY_GG_10552_c8_g1	AFL2T_09865	C6 transcription factor	23.6785	23.2235	26.249	23.3315
TRINITY_GG_10553_c1_g1	AFL2T_09866	hypothetical protein	2.808	2.2095	3.514	1.528
TRINITY_GG_10553_c2_g1	-	hypothetical protein	0.9805	1.345	0	0.275
TRINITY_GG_10553_c3_g1	-	NA	0	0	0	0
TRINITY_GG_10554_c2_g1	AFL2T_09866	hypothetical protein	0	0.3925	0	0.6095
TRINITY_GG_10554_c7_g1	AFL2T_09867	MFS sugar transporter	6.958	5.925	7.0555	7.125
TRINITY_GG_10555_c1_g1	AFL2T_09868	hypothetical protein	10.4095	11.278	9.0835	10.3075
TRINITY_GG_10555_c6_g1	-	NA	12.524	17.3205	13.8485	19.6745
TRINITY_GG_10556_c1_g1	AFL2T_09869	integral membrane protein, putative	5.6955	4.3435	3.653	4.0305
TRINITY_GG_10557_c0_g1	AFL2T_09870	oxidoreductase, short chain dehydrogenase/reductase	9.8925	11.1355	9.4105	6.911
TRINITY_GG_10558_c0_g1	AFL2T_09871	fungal specific transcription factor	7.08	7.683	7.1975	7.3005
TRINITY_GG_10558_c13_g1	-	serine/threonine-protein kinase SSN3	6.476	3.2725	4.7125	2.962
TRINITY_GG_10558_c2_g1	-	NA	1.738	0.8075	0.9435	1.709
TRINITY_GG_10558_c4_g1	-	hypothetical protein	0.3755	0.5105	0	0
TRINITY_GG_10559_c0_g1	-	hypothetical protein	0.535	2.933	3.4195	0.533
TRINITY_GG_10559_c10_g1	AFL2T_09872	hypothetical protein	17.543	16.8625	19.8885	19.619
TRINITY_GG_10559_c6_g1	-	NA	1.829	2.8735	3.5935	3.493
TRINITY_GG_1056_c6_g1	AFL2T_00971	adenosylmethionine-8-amino-7-oxononanoate aminotransferase	18.0505	12.4615	12.1895	10.279
TRINITY_GG_10560_c5_g1	AFL2T_09873	SNARE domain protein	13.461	9.392	17.125	14.8085
TRINITY_GG_10561_c0_g1	AFL2T_09874	Nucleosome assembly protein (NAP)	51.0085	50.7085	53.4445	54.088
TRINITY_GG_10561_c8_g1	AFL2T_09874	SNARE domain protein	19.272	18.8385	25.224	19.07
TRINITY_GG_10562_c3_g1	AFL2T_09875	nitrogen metabolite repression regulator NmrA	21.665	16.824	20.2745	16.7665
TRINITY_GG_10563_c0_g1	AFL2T_09876	putative lysophospholipase	7.843	7.4915	7.0555	7.7985
TRINITY_GG_10563_c3_g1	-	UPF0311 domain-containing protein	0	0	0.187	0.167
TRINITY_GG_10564_c1_g1	-	NA	1.1755	0.5185	2.688	1.881
TRINITY_GG_10564_c6_g1	AFL2T_09877	amino acid transporter	17.187	14.3135	14.716	15.0415
TRINITY_GG_10565_c2_g1	AFL2T_09878	hypothetical protein	0.059	0.3085	0.9085	0.6665
TRINITY_GG_10566_c0_g1	-	NA	0.509	0	1.074	0.9435
TRINITY_GG_10566_c7_g1	AFL2T_09879	WSC domain-containing protein	8.9325	8.283	8.2145	7.4735
TRINITY_GG_10567_c6_g1	AFL2T_09880	LCCL domain protein	78.0805	64.0595	69.701	67.2895
TRINITY_GG_10568_c0_g1	AFL2T_09881	aromatic amino acid aminotransferase	8.622	6.7805	7.6835	5.7195
TRINITY_GG_10568_c10_g1	-	NA	44.7955	46.293	72.653	69.749
TRINITY_GG_10569_c16_g1	AFL2T_09882	impact family protein	8.0785	7.917	10.5245	16.4325
TRINITY_GG_10569_c18_g1	AFL2T_09882	impact family protein	12.103	11.556	12.124	11.799
TRINITY_GG_1057_c11_g1	AFL2T_00972	endoribonuclease ysh1	15.863	15.3545	16.207	14.816
TRINITY_GG_1057_c27_g1	-	hypothetical protein	0	0	0	0
TRINITY_GG_10570_c8_g1	AFL2T_09883	conserved hypothetical protein	304.134	312.956	258.094	290.648
TRINITY_GG_10571_c3_g1	-	NA	0.1575	0.8505	0	0
TRINITY_GG_10571_c6_g1	AFL2T_09884	60S ribosomal protein L4	784.699	773.571	873.899	950.691
TRINITY_GG_10571_c7_g1	-	NA	71.8105	82.826	69.583	77.2565
TRINITY_GG_10572_c1_g1	AFL2T_09885	hypothetical protein	12.2125	10.8875	12.637	11.1355
TRINITY_GG_10573_c7_g1	AFL2T_09886	DnaJ-like protein C11, C-terminal	15.3805	13.522	13.4895	12.926
TRINITY_GG_10574_c2_g1	AFL2T_09887	conserved hypothetical protein	4.34	6.215	2.964	5.967
TRINITY_GG_10575_c10_g1	AFL2T_09888	SKI-interacting protein SKIP	21.274	19.9855	22.176	22.057
TRINITY_GG_10575_c11_g1	-	hypothetical protein	26.987	30.59	22.791	28.094
TRINITY_GG_10576_c6_g1	-	transposase	80.5465	88.975	76.817	55.5845
TRINITY_GG_10576_c9_g1	AFL2T_09889	hypothetical protein	4.4805	6.556	5.535	2.8525
TRINITY_GG_10577_c7_g1	-	NA	63.856	82.3915	64.374	54.5665
TRINITY_GG_10577_c8_g1	AFL2T_09890	hypothetical protein	24.0415	17.8995	20.4505	18.021
TRINITY_GG_10578_c1_g1	AFL2T_09891	WD domain protein	22.3175	28.065	27.1835	35.088
TRINITY_GG_10578_c4_g1	AFL2T_09891	WD domain protein	10.4275	7.649	8.869	7.5575
TRINITY_GG_10579_c5_g1	AFL2T_09892	septin	150.214	143.185	135.752	145.076
TRINITY_GG_1058_c5_g1	AFL2T_00973	conserved hypothetical protein	30.198	32.039	35.3065	31.1755
TRINITY_GG_10580_c12_g1	AFL2T_09893	periodic tryptophan protein 2	10.1175	9.443	15.264	12.7615
TRINITY_GG_10580_c13_g1	-	hypothetical protein	23.878	25.969	15.219	14.0065
TRINITY_GG_10581_c11_g1	AFL2T_09894	cytochrome P450 monooxygenase	0	0	0	0
TRINITY_GG_10581_c4_g1	AFL2T_09894	cytochrome P450 monooxygenase (paxP)	0	0.295	0.31	0
TRINITY_GG_10582_c5_g1	AFL2T_09895	hypothetical protein	9.731	10.6495	5.98	4.763
TRINITY_GG_10583_c13_g1	AFL2T_09896	exonuclease Kem1, putative	28.183	27.5095	25.893	28.046
TRINITY_GG_10583_c39_g1	-	NA	103.197	87.437	93.416	120.374
TRINITY_GG_10584_c6_g1	AFL2T_09897	histone acetyltransferase type B	57.525	55.6395	53.1395	58.4805
TRINITY_GG_10585_c16_g1	-	NA	12.575	19.764	25.596	21.5755
TRINITY_GG_10585_c7_g1	AFL2T_09898	GTP cyclohydrolase I, putative	40.3465	35.4985	40.965	38.6845
TRINITY_GG_10586_c1_g1	AFL2T_09899	GTP cyclohydrolase 1	1.442	0.942	1.781	1.62
TRINITY_GG_10586_c3_g1	-	NA	0	0	0	1.0415
TRINITY_GG_10587_c0_g1	-	NA	23.403	26.759	22.742	18.2175
TRINITY_GG_10587_c4_g1	AFL2T_09900	hypothetical protein	50.3105	36.485	53.467	47.1135
TRINITY_GG_10588_c15_g1	AFL2T_09901	hypothetical protein	45.8075	42.9275	51.1625	48.0165
TRINITY_GG_10588_c19_g1	-	Protein-tyrosine phosphatase-like, PTPLA	8.6645	7.35	7.6585	5.884
TRINITY_GG_10589_c0_g1	AFL2T_09902	Translation Initiation factor eIF- 4e	62.61	69.699	69.934	71.5905
TRINITY_GG_1059_c5_g1	AFL2T_00974	dual specificity protein	28.138	27.303	27.5265	27.636
TRINITY_GG_1059_c6_g1	-	NA	35.056	35.6585	30.8215	25.042
TRINITY_GG_10590_c1_g1	AFL2T_09903	hypothetical protein	7.4875	7.3625	7.775	7.2115
TRINITY_GG_10590_c16_g1	-	NA	204.177	263.828	251.154	280.522
TRINITY_GG_10590_c4_g1	-	NA	0	1.819	5.221	6.072
TRINITY_GG_10591_c0_g1	AFL2T_09904	disease resistance protein Aig2, putative	18.4685	20.6875	14.86	14.3655
TRINITY_GG_10592_c4_g1	AFL2T_09905	microsomal signal peptidase subunit (gp23)	45.6305	43.356	36.249	34.159
TRINITY_GG_10593_c3_g1	AFL2T_09906	stress response RCI peptide, putative	20.0755	12.9455	15.4485	14.118
TRINITY_GG_10594_c6_g1	AFL2T_09907	pyruvate dehydrogenase kinase, putative	42.8095	43.1985	36.9805	39.425
TRINITY_GG_10595_c12_g1	AFL2T_09908	ubiquitin hydrolase	43.06	41.421	42.21	44.5685
TRINITY_GG_10595_c36_g1	-	NA	20.1345	22.2315	16.761	25.1675
TRINITY_GG_10596_c2_g1	AFL2T_09909	endosomal cargo receptor (Erp3)	167.346	151.411	147.514	143.717
TRINITY_GG_10597_c0_g1	AFL2T_09910	conserved hypothetical protein	5.1385	5.31	3.0935	6.4565
TRINITY_GG_10598_c0_g1	AFL2T_09911	hypothetical protein	26.913	23.806	24.133	25.854
TRINITY_GG_10598_c1_g1	-	hypothetical protein	16.607	19.631	10.4085	19.559
TRINITY_GG_10599_c0_g1	AFL2T_09912	hypothetical protein	60.025	64.393	55.938	55.817
TRINITY_GG_106_c4_g1	AFL2T_00085	arabinan-endo 1,5-alpha-L-arabinase, putative	8.11	4.9095	7.466	7.57
TRINITY_GG_1060_c6_g1	AFL2T_00975	hypothetical protein	6.06	4.924	5.803	5.29
TRINITY_GG_10600_c0_g1	AFL2T_09913	hypothetical protein	45.713	44.4455	42.357	47.0675
TRINITY_GG_10600_c3_g1	-	hypothetical protein	3.02	3.568	0	4.103
TRINITY_GG_10601_c11_g1	AFL2T_09914	TFIIH complex helicase Ssl2, putative	17.101	19.6065	20.7235	19.721
TRINITY_GG_10603_c9_g1	AFL2T_09916	hypothetical protein	177.719	164.909	180.291	216.24
TRINITY_GG_10604_c9_g1	AFL2T_09917	hypothetical protein	57.808	67.742	56.9695	59.9805
TRINITY_GG_10605_c5_g1	-	hypothetical protein	14.5565	21.343	42.7505	46.5425
TRINITY_GG_10605_c6_g1	AFL2T_09918	glutamine-dependent NAD(+) synthetase	26.45	26.178	25.184	24.665
TRINITY_GG_10605_c7_g1	-	NA	16.78	19.258	16.927	21.0485
TRINITY_GG_10606_c3_g1	AFL2T_09919	NADH pyrophosphatase, putative	35.554	32.6065	36.0205	34.577
TRINITY_GG_10607_c1_g1	-	NA	17.622	24.034	16.711	21.909
TRINITY_GG_10607_c2_g1	AFL2T_09920	hypothetical protein	11.2515	9.554	8.852	11.033
TRINITY_GG_10607_c27_g1	AFL2T_09920	Telomere end binding protein	17.142	20.0545	18.386	18.949
TRINITY_GG_10607_c29_g1	-	NA	26.6285	42.526	37.4325	43.5415
TRINITY_GG_10608_c13_g1	-	NA	3.523	3.411	3.9155	6.556
TRINITY_GG_10608_c7_g1	AFL2T_09921	flavin-containing monooxygenase	22.74	20.461	23.7275	20.6585
TRINITY_GG_10608_c8_g1	-	hypothetical protein	16.1095	24.5555	16.1905	15.2635
TRINITY_GG_10609_c6_g1	AFL2T_09922	Histone deacetylase	10.5905	10.7965	11.1315	10.87
TRINITY_GG_1061_c5_g1	AFL2T_00976	Tricarboxylate/iron carrier	55.1365	50.4655	57.674	60.9265
TRINITY_GG_10610_c0_g1	-	hypothetical protein	67.2695	80.286	74.605	57.818
TRINITY_GG_10610_c18_g1	-	polyketide synthase	74.351	80.7795	53.9925	67.4375
TRINITY_GG_10610_c21_g1	AFL2T_09923	Acyl transferase	13.981	10.6585	18.7655	18.442
TRINITY_GG_10610_c23_g1	-	NA	59.374	63.215	68.444	46.8115
TRINITY_GG_10610_c31_g1	-	NA	4.092	1.9465	3.382	4.589
TRINITY_GG_10611_c1_g1	-	NA	1.3005	1.921	0.9125	1.878
TRINITY_GG_10611_c8_g1	AFL2T_09924	conidial pigment biosynthesis oxidase Arb2/brown2	8.7905	8.5875	8.702	10.016
TRINITY_GG_10612_c15_g1	-	hypothetical protein	6.8185	9.2055	6.833	2.7125
TRINITY_GG_10612_c17_g1	AFL2T_09925	SH3 domain protein (Cyk3)	9.516	8.6235	8.302	9.23
TRINITY_GG_10612_c20_g1	-	NA	26.848	32.8885	34.557	55.485
TRINITY_GG_10613_c10_g1	AFL2T_09926	exopolyphosphatase	24.278	24.322	22.6695	24.0525
TRINITY_GG_10614_c0_g1	AFL2T_09927	putative 1-aminocyclopropane-1-carboxylate deaminase	3.5855	5.0675	2.613	4.6905
TRINITY_GG_10615_c0_g1	-	hypothetical protein	45.7165	54.52	103.702	94.719
TRINITY_GG_10615_c1_g1	AFL2T_09928	PHD transcription factor (Rum1), putative	20.321	18.978	19.944	20.7215
TRINITY_GG_10616_c2_g1	AFL2T_09929	structure-specific endonuclease subunit slx1	21.2755	21.336	21.9045	19.4715
TRINITY_GG_10617_c0_g1	AFL2T_09930	Thymidylate kinase	11.036	14.3475	7.402	16.571
TRINITY_GG_10618_c0_g1	AFL2T_09931	tRNA-guanine transglycosylase family protein	23.3815	23.419	22.1055	26.2395
TRINITY_GG_10619_c16_g1	AFL2T_09932	methylenetetrahydrofolate reductase	38.2225	37.239	40.0325	41.1335
TRINITY_GG_10619_c23_g1	-	hypothetical protein	38.115	22.634	32.855	26.787
TRINITY_GG_1062_c0_g1	AFL2T_00977	PHD finger domain protein	7.6235	7.5595	7.203	6.6785
TRINITY_GG_1062_c1_g1	-	NA	0.5765	0	0	0
TRINITY_GG_1062_c15_g1	-	NA	0.3845	0	0.307	0
TRINITY_GG_10620_c5_g1	AFL2T_09933	nucleoside diphosphate kinase	1683.19	1868.86	1646.27	1924.09
TRINITY_GG_10621_c15_g1	AFL2T_09934	alpha glucosidase II, alpha subunit	49.8605	59.1165	43.4755	47.4795
TRINITY_GG_10622_c9_g1	AFL2T_09935	PQ loop repeat protein	14.778	12.545	16.6355	16.665
TRINITY_GG_10623_c5_g1	AFL2T_09936	hypothetical protein	65.9955	62.8045	63.615	57.644
TRINITY_GG_10624_c1_g1	AFL2T_09937	chitinase	5.1875	4.3435	3.8055	3.448
TRINITY_GG_10624_c5_g1	-	NA	78.495	86.0095	39.885	43.7965
TRINITY_GG_10625_c6_g1	AFL2T_09938	thioredoxin reductase, putative	217.348	240.113	209.567	195.22
TRINITY_GG_10626_c0_g1	AFL2T_09939	plasma membrane H(+)ATPase, putative	9.52	9.978	10.0795	11.929
TRINITY_GG_10626_c24_g1	-	NA	0	0	0.502	0
TRINITY_GG_10626_c34_g1	-	NA	5.607	8.634	5.9555	4.1435
TRINITY_GG_10626_c43_g1	-	NA	10.484	8.242	14.4525	8.739
TRINITY_GG_10627_c5_g1	AFL2T_09940	glutamyl-tRNA synthetase	103.548	115.248	114.911	120.191
TRINITY_GG_10628_c7_g1	AFL2T_09941	mitochondrial 54S ribosomal protein MRPL1	45.9685	44.1895	54.1135	50.1825
TRINITY_GG_10629_c0_g1	AFL2T_09942	Conserved oligomeric Golgi complex, subunit 2, N-terminal	5.8285	6.5995	7.07	5.378
TRINITY_GG_1063_c8_g1	AFL2T_00978	hypothetical protein	8.259	8.1025	11.9145	10.1285
TRINITY_GG_10630_c0_g1	-	autophagy-related protein Atg10	17.4725	25.107	30.619	23.3185
TRINITY_GG_10630_c3_g1	AFL2T_09943	conserved hypothetical protein	7.089	7.037	7.3925	6.1025
TRINITY_GG_10631_c7_g1	AFL2T_09944	nucleotide binding protein, putative	12.8515	11.8235	12.8545	11.68
TRINITY_GG_10632_c4_g1	AFL2T_09945	Cdc48-dependent protein degradation adaptor protein (Shp1), putative	69.632	60.8475	59.1995	57.8765
TRINITY_GG_10633_c2_g1	AFL2T_09946	mitochondrial import protein	92.6165	93.0175	95.113	85.6875
TRINITY_GG_10634_c6_g1	AFL2T_09947	inner membrane protein	39.766	32.8095	41.2805	39.202
TRINITY_GG_10635_c1_g1	AFL2T_09948	hypothetical protein	2.685	3.646	2.7265	3.088
TRINITY_GG_10635_c6_g1	AFL2T_09947	hypothetical protein	0	0	0	0.791
TRINITY_GG_10636_c5_g1	AFL2T_09949	conserved hypothetical protein	42.58	43.198	45.4215	43.831
TRINITY_GG_10636_c6_g1	-	hypothetical protein	36.1335	38.661	34.9305	41.0195
TRINITY_GG_10637_c8_g1	AFL2T_09950	transcription initiation factor TFIID subunit beta	8.3045	9.868	11.1	8.393
TRINITY_GG_10638_c11_g1	-	hypothetical protein	0	1.1965	0.1895	0.501
TRINITY_GG_10638_c5_g1	AFL2T_09951	S-adenosylmethionine decarboxylase proenzyme	76.22	70.5665	77.6595	80.207
TRINITY_GG_10639_c5_g1	AFL2T_09952	transcription initiation factor TFIID complex subunit	15.1885	13.761	13.7195	14.539
TRINITY_GG_10640_c8_g1	AFL2T_09953	phosphatidylinositol transfer protein sfh5	98.3155	108.972	103.683	101.742
TRINITY_GG_10641_c1_g1	AFL2T_09954	hypothetical protein	12.9275	14.7425	11.55	11.3365
TRINITY_GG_10642_c16_g1	AFL2T_09955	hypothetical protein	53.4975	56.8785	47.5685	52.3375
TRINITY_GG_10643_c15_g1	AFL2T_09956	Chromatin assembly factor 1 subunit A	18.554	19.7975	21.4835	20.1665
TRINITY_GG_10643_c17_g1	AFL2T_09955	hypothetical protein	94.995	103.61	74.2575	81.9805
TRINITY_GG_10643_c23_g1	-	NA	16.9315	10.8535	11.0095	11.9805
TRINITY_GG_10643_c28_g1	-	NA	156.228	162.944	124.157	166.466
TRINITY_GG_10644_c0_g1	AFL2T_09958	isopenicillin N-CoA epimerase, putative	4.0735	6.599	8.4545	5.6145
TRINITY_GG_10644_c4_g1	AFL2T_09957	conserved hypothetical protein	37.2195	36.42	33.314	33.6545
TRINITY_GG_10645_c0_g1	AFL2T_09958	alpha-methylacyl-CoA racemase	18.7145	19.776	15.883	17.312
TRINITY_GG_10645_c8_g1	-	NA	113.311	186.288	126.003	152.875
TRINITY_GG_10646_c4_g1	AFL2T_09959	WW domain protein	149.077	159.486	139.431	143.524
TRINITY_GG_10646_c5_g1	-	diacylglycerol kinase catalytic region	39.509	21.07	27.4645	32.695
TRINITY_GG_10647_c0_g1	AFL2T_10592	hypothetical protein	18.8225	10.7595	19.3415	14.928
TRINITY_GG_10647_c11_g1	-	hypothetical protein	24.968	24.962	25.956	30.1755
TRINITY_GG_10647_c8_g1	AFL2T_09960	chitinase	23.7115	12.4055	17.0105	13.1165
TRINITY_GG_10648_c2_g1	AFL2T_09961	lipase, putative	36.048	52.4375	35.3225	34.7065
TRINITY_GG_10649_c7_g1	AFL2T_09962	multicopper oxidase	40.1795	37.5385	42.1225	38.9255
TRINITY_GG_1065_c1_g2	-	hypothetical protein	0	0.3625	1.27	0.8355
TRINITY_GG_10650_c6_g1	AFL2T_09963	high-affinity iron transporter FtrA	48.342	42.303	51.3705	40.2725
TRINITY_GG_10651_c6_g1	AFL2T_09964	hypothetical protein	4.6185	7.4905	3.8845	6.722
TRINITY_GG_10651_c9_g1	AFL2T_09964	hypothetical protein	1.3535	1.604	1.046	2.072
TRINITY_GG_10652_c5_g1	AFL2T_09965	Chromosome segregation ATPase-like protein	10.4665	10.038	9.7755	10.7585
TRINITY_GG_10653_c4_g1	AFL2T_09966	class III chitinase, putative	70.328	72.5015	64.9565	58.898
TRINITY_GG_10654_c0_g1	-	NA	40.965	39.235	30.1915	31.8715
TRINITY_GG_10654_c7_g1	AFL2T_09967	alkaline phosphatase family protein	36.2785	30.27	27.9755	29.2665
TRINITY_GG_10655_c5_g1	-	NA	12978.8	10730.8	13901.3	12588.3
TRINITY_GG_10655_c6_g1	AFL2T_09968	signal recognition particle protein SRP54	23.754	22.21	25.6415	24.7545
TRINITY_GG_10656_c1_g1	-	hypothetical protein	8.2365	7.259	3.136	11.057
TRINITY_GG_10656_c3_g1	AFL2T_09969	rRNA processing protein RRP15	27.8445	27.936	41.0755	48.706
TRINITY_GG_10657_c5_g1	AFL2T_09970	2Fe-2S iron-sulfur cluster binding domain protein	36.163	38.794	36.6125	40.3925
TRINITY_GG_10658_c11_g1	AFL2T_09971	mitochondrial fusion protein	26.912	24.5065	23.3975	25.5975
TRINITY_GG_10659_c8_g1	AFL2T_09972	bZIP transcription factor (HapX)	15.168	14.469	15.4005	15.9465
TRINITY_GG_10660_c1_g1	AFL2T_09973	alcohol dehydrogenase	3.072	1.9765	2.783	4.009
TRINITY_GG_10660_c2_g1	AFL2T_09973	Alcohol dehydrogenase GroES domain protein	3.1655	2.385	3.2075	4.809
TRINITY_GG_10661_c1_g1	AFL2T_09974	glycosyl hydrolase family 71 protein	8.782	8.243	9.573	7.0915
TRINITY_GG_10662_c0_g1	-	NA	9.3545	7.296	15.716	14.7105
TRINITY_GG_10662_c8_g1	AFL2T_09975	aminopeptidase I zinc metalloprotease	51.1355	51.229	48.081	51.7325
TRINITY_GG_10663_c0_g1	AFL2T_09976	integral membrane protein	7.8545	7.034	7.6275	6.915
TRINITY_GG_10664_c7_g1	AFL2T_09977	proteasome maturation ans ribosome synthesis protein Nop10, putative	32.4145	33.156	41.8375	42.1705
TRINITY_GG_10665_c12_g1	-	NA	0	0	0	0.5725
TRINITY_GG_10665_c9_g1	AFL2T_09978	H/ACA ribonucleoprotein complex subunit 3	35.933	36.348	50.2905	49.428
TRINITY_GG_10666_c6_g1	AFL2T_09979	tRNA-splicing endonuclease subunit Sen2, putative	15.741	13.2445	17.225	17.4125
TRINITY_GG_10667_c19_g1	-	NA	4.0425	2.215	3.563	5.534
TRINITY_GG_10667_c21_g1	AFL2T_09980	DNA damage repair protein (Rad9), putative	8.8245	10.7915	9.2535	10.246
TRINITY_GG_10667_c23_g1	AFL2T_09980	DNA damage repair protein	7.268	8.859	6.9385	6.832
TRINITY_GG_10668_c0_g1	-	actin cortical patch component	2.281	2.313	3.9695	6.04
TRINITY_GG_10668_c9_g1	AFL2T_09981	50S ribosomal protein L27	50.6135	43.062	48.6395	49.512
TRINITY_GG_10669_c6_g1	AFL2T_09982	scramblase family protein	9.252	10.242	7.2155	10.2305
TRINITY_GG_10670_c1_g1	AFL2T_09983	ubiquitin conjugating enzyme (UbcH), putative	46.354	51.4505	44.592	46.1835
TRINITY_GG_10671_c4_g1	AFL2T_09984	meiotic recombination protein spo11	3.291	5.3875	3.447	5.147
TRINITY_GG_10672_c11_g1	AFL2T_09985	lanosterol synthase	23.222	22.41	18.1855	18.5885
TRINITY_GG_10672_c13_g1	AFL2T_09985	SGT1 and CS domain protein	14.3425	17.5015	12.669	14.366
TRINITY_GG_10672_c23_g1	-	NA	0.488	0	0	0
TRINITY_GG_10673_c13_g1	AFL2T_09985	SGT1 and CS domain protein	0.9065	0.618	2.4305	1.1355
TRINITY_GG_10673_c9_g1	AFL2T_09986	PQ loop repeat protein	27.2075	22.9405	27.79	23.343
TRINITY_GG_10674_c4_g1	AFL2T_09987	SIR2 family histone deacetylase, putative	17.258	15.918	14.119	16.4315
TRINITY_GG_10675_c10_g1	AFL2T_09988	cyclin-dependent protein kinase PhoA	45.696	49.104	50.7095	45.1145
TRINITY_GG_10675_c3_g1	-	NA	0	0.208	0.5755	1.263
TRINITY_GG_10676_c0_g1	AFL2T_09990	hypothetical protein	1.058	0	0	2.22
TRINITY_GG_10676_c6_g1	AFL2T_09989	cAMP receptor-like protein, putative	2.6065	2.7995	2.9665	1.7635
TRINITY_GG_10677_c0_g1	AFL2T_09990	hypothetical protein	15.7405	18.0855	19.757	20.157
TRINITY_GG_10677_c3_g1	-	NA	0	0	1.0795	0.9335
TRINITY_GG_10678_c1_g1	AFL2T_09991	hypothetical protein	74.3045	73.9635	77.091	67.0355
TRINITY_GG_10679_c5_g1	AFL2T_09992	nuclear transport factor 2	50.9875	48.422	54.4475	53.5585
TRINITY_GG_10680_c13_g1	AFL2T_09993	heat shock protein 90	404.563	471.506	392.957	445.337
TRINITY_GG_10680_c14_g1	-	NA	85.689	106.46	89.7905	69.863
TRINITY_GG_10680_c8_g1	-	NA	0.5655	0.896	2.023	1.845
TRINITY_GG_10681_c6_g1	AFL2T_09994	hypothetical protein	43.5655	47.068	42.3595	41.486
TRINITY_GG_10681_c8_g1	-	hypothetical protein	16.388	15.6835	24.6035	30.2935
TRINITY_GG_10682_c1_g1	AFL2T_09995	HLH transcription factor (PalcA), putative	39.7535	43.922	46.2965	46.3005
TRINITY_GG_10683_c12_g1	AFL2T_09996	DNA-directed RNA polymerase III subunit RPC-3	28.1045	33.308	36.547	39.9035
TRINITY_GG_10684_c12_g1	AFL2T_09997	peptidase M16 domain protein	290.139	244.779	258.72	277.035
TRINITY_GG_10685_c2_g1	AFL2T_09998	DNA replication protein YHM2	249.974	217.707	193.707	181.135
TRINITY_GG_10686_c5_g1	AFL2T_09999	citrate synthase (Cit1), putative	386.498	328.624	396.922	438.821
TRINITY_GG_10687_c2_g1	AFL2T_10000	hypothetical protein	0.55	0	0	0
TRINITY_GG_10688_c0_g1	AFL2T_10001	RNA polymerase II carbon terminal domain-binding protein	32.5525	32.0705	34.5665	33.2015
TRINITY_GG_10689_c0_g1	AFL2T_10002	O-acetylhomoserine (thiol)-lyase	116.091	125.124	100.007	105.496
TRINITY_GG_10689_c2_g1	-	NA	15.2335	10.936	31.808	18.991
TRINITY_GG_10689_c8_g1	AFL2T_10002	hypothetical protein	0	0	0.1105	0
TRINITY_GG_1069_c7_g1	AFL2T_00983	glycosyltransferase	18.353	18.205	21.1705	20.1285
TRINITY_GG_10690_c0_g1	AFL2T_10003	conserved hypothetical protein	105.005	95.5425	119.305	106.401
TRINITY_GG_10691_c6_g1	AFL2T_10004	arginine transporter, putative	49.2045	43.328	56.2815	50.342
TRINITY_GG_10692_c4_g1	AFL2T_10005	AMP-binding enzyme, putative	26.668	27.537	24.2245	25.241
TRINITY_GG_10693_c2_g1	AFL2T_10006	hypothetical protein	65.8105	55.4275	59.8345	60.0135
TRINITY_GG_10694_c3_g1	AFL2T_10007	WW domain protein, putative	89.0005	73.9685	81.1715	81.9925
TRINITY_GG_10694_c6_g1	-	NA	4.0615	4.734	4.1555	4.3195
TRINITY_GG_10695_c0_g1	AFL2T_10008	WD repeat protein	11.31	11.6945	13.6075	12.4765
TRINITY_GG_10696_c0_g1	AFL2T_10009	peroxisomal membrane protein Pmp47	34.9775	37.453	33.445	34.2285
TRINITY_GG_10697_c1_g1	AFL2T_10010	GTP-binding protein ypt1	237.033	226.268	234.465	221.836
TRINITY_GG_10698_c8_g1	AFL2T_10011	puromycin-sensitive aminopeptidase	108.574	109.923	104.174	97.705
TRINITY_GG_10699_c4_g1	AFL2T_10012	TFIIH basal transcription factor complex p47 subunit	24.3155	24.6445	23.1685	24.141
TRINITY_GG_107_c4_g1	AFL2T_00086	arabinosidase	0.1375	0.447	0.0815	0.66
TRINITY_GG_1070_c10_g1	-	NA	4.037	4.992	3.6455	3.766
TRINITY_GG_1070_c7_g1	AFL2T_00984	pseudouridine synthase TruD/Pus7, putative	9.3885	7.769	10.7975	10.546
TRINITY_GG_10700_c2_g1	AFL2T_10013	hypothetical protein	26.686	28.038	25.956	27.7825
TRINITY_GG_10701_c1_g1	AFL2T_10014	pumilio-family RNA binding repeat protein	1.465	2.088	2.08	2.025
TRINITY_GG_10701_c10_g1	AFL2T_10013	hypothetical protein	0	0.1935	0	0.2655
TRINITY_GG_10702_c0_g1	AFL2T_10015	glucose-6-phosphate/phosphate and phosphoenolpyruvate/phosphate antiporter	28.0565	27.6625	31.474	28.611
TRINITY_GG_10703_c7_g1	AFL2T_10016	NADH-ubiquinone oxidoreductase, subunit G, putative	163.058	144.63	155.466	158.763
TRINITY_GG_10704_c0_g1	AFL2T_10017	hypothetical protein	51.695	57.7045	59.426	61.279
TRINITY_GG_10705_c0_g1	AFL2T_10018	cytokinesis regulator (Byr4)	25.185	26.5715	23.5615	24.1765
TRINITY_GG_10706_c7_g1	AFL2T_10019	HDEL receptor protein	65.8795	62.197	62.969	60.0945
TRINITY_GG_10707_c7_g1	AFL2T_10020	PSP family protein	44.9865	44.638	48.718	47.787
TRINITY_GG_10707_c8_g1	AFL2T_10020	hypothetical protein	42.0465	37.2905	36.4405	32.499
TRINITY_GG_10708_c6_g1	AFL2T_10021	ribonuclease III	14.186	14.844	14.6225	15.8605
TRINITY_GG_10709_c1_g1	AFL2T_10023	hypothetical protein	0.6325	0.327	0	0.785
TRINITY_GG_10709_c4_g1	AFL2T_10022	Ribosomal S3Ae family protein	1573.88	1723.21	1612.36	1776.56
TRINITY_GG_1071_c2_g1	AFL2T_11853	hypothetical protein	1.9095	0.5285	2.3195	0
TRINITY_GG_1071_c8_g1	AFL2T_00985	conserved hypothetical protein	22.868	17.887	23.1825	22.188
TRINITY_GG_10710_c5_g1	AFL2T_10023	transcription elongation factor, putative	15.3605	19.702	16.9155	18.0345
TRINITY_GG_10711_c0_g1	AFL2T_10024	cytosine deaminase-uracil phosphoribosyltransferase fusion protein	76.4645	88.7865	91.464	96.193
TRINITY_GG_10712_c1_g1	AFL2T_10025	hypothetical protein	16.671	15.733	20.1835	15.796
TRINITY_GG_10712_c16_g1	-	hypothetical protein	12.907	11.4255	11.853	15.39
TRINITY_GG_10713_c2_g1	AFL2T_10026	Rheb small monomeric GTPase RhbA	65.181	76.671	65.7505	75.397
TRINITY_GG_10714_c15_g1	AFL2T_10027	seryl-tRNA synthetase	208.984	201.733	231.895	219.029
TRINITY_GG_10715_c2_g1	-	NA	0	0	0	0
TRINITY_GG_10715_c21_g1	-	NA	0.399	0.725	0	0
TRINITY_GG_10715_c8_g1	AFL2T_10028	seryl-tRNA synthetase	105.083	100.383	121.076	113.859
TRINITY_GG_10716_c6_g1	AFL2T_10029	CDK9, putative	47.051	53.131	52.1365	51.9005
TRINITY_GG_10716_c7_g1	AFL2T_10028	hypothetical protein	25.141	21.259	25.2	27.2445
TRINITY_GG_10717_c12_g1	AFL2T_10030	P-type ATPase P5 type	31.7095	43.908	40.0705	39.64
TRINITY_GG_10717_c13_g1	AFL2T_10030	P-type ATPase of unknown pump specificity (type V)	27.0005	29.57	28.3665	24.9025
TRINITY_GG_10717_c2_g1	AFL2T_10030	P-type ATPase of unknown pump specificity (type V)	24.701	24.254	28.858	25.6455
TRINITY_GG_10717_c4_g1	-	NA	0.4435	0.4025	0	0
TRINITY_GG_10718_c15_g1	-	translation elongation factor 1 subunit beta	956.428	1247.24	1077.33	1169.19
TRINITY_GG_10718_c9_g1	AFL2T_10031	nucleosome assembly protein Nap1, putative	411.123	471.861	443.341	435.545
TRINITY_GG_10719_c24_g1	AFL2T_10032	Myosin head motor domain-containing protein	37.7785	40.603	37.2045	40.33
TRINITY_GG_10719_c25_g1	-	polyketide synthase	179.567	194.082	149.522	168.877
TRINITY_GG_10719_c53_g1	-	NA	48.2515	40.884	55.823	64.13
TRINITY_GG_1072_c3_g1	AFL2T_00986	hypothetical protein	22.884	17.8335	20.9335	20.2195
TRINITY_GG_10720_c0_g1	AFL2T_10033	non-canonical purine NTP pyrophosphatase	69.4265	70.713	71.228	69.1985
TRINITY_GG_10721_c0_g1	AFL2T_10034	Peptidase family C78	51.7895	60.829	63.979	67.955
TRINITY_GG_10722_c1_g1	-	NA	15.041	10.3325	15.8885	15.503
TRINITY_GG_10722_c2_g1	-	cytochrome P450	0.9875	0.2565	0.88	0
TRINITY_GG_10722_c6_g1	AFL2T_10035	aspartokinase	54.7585	48.8005	65.695	71.191
TRINITY_GG_10723_c10_g1	AFL2T_10036	transcription factor of the Forkhead/HNF3 family	32.984	35.3565	32.2365	32.8315
TRINITY_GG_10723_c9_g1	-	NA	220.286	242.037	248.096	249.704
TRINITY_GG_10724_c4_g1	AFL2T_10037	cell cycle control protein Cwf14/Bud31, putative	95.1285	110.917	96.8165	94.9425
TRINITY_GG_10725_c2_g1	AFL2T_10038	mitochondrial intermembrane space translocase subunit Tim10, putative	221.569	220.714	238.345	232.403
TRINITY_GG_10726_c1_g1	AFL2T_10039	60S ribosomal protein L25	1244.42	1194.27	1275.64	1402.89
TRINITY_GG_10727_c7_g1	AFL2T_10040	nucleolus protein	5.6965	8.6355	8.0315	8.626
TRINITY_GG_10728_c0_g1	AFL2T_10041	transporter	26.961	40.961	32.6075	31.9195
TRINITY_GG_10729_c0_g1	AFL2T_10042	peptide chain release factor eRF/aRF, subunit 1	124.471	128.906	137.614	139.532
TRINITY_GG_1073_c4_g1	AFL2T_00987	fatty acid elongase (Gig30)	51.655	43.302	43.302	45.3665
TRINITY_GG_10730_c7_g1	AFL2T_10043	chorismate mutase/prephenate dehydratase	13.3435	12.46	13.242	11.792
TRINITY_GG_10730_c8_g1	-	hypothetical protein	21.5705	21.167	12.871	21.5785
TRINITY_GG_10731_c0_g1	AFL2T_10044	hypothetical protein	9.288	11.7065	8.1975	10.6475
TRINITY_GG_10732_c4_g1	-	60S ribosomal protein L28	1700.9	1619.34	1589.69	1773.63
TRINITY_GG_10732_c5_g1	AFL2T_10045	centromere/microtubule-binding protein cbf5	110.965	106.276	144.456	138.738
TRINITY_GG_10733_c0_g1	AFL2T_10046	hypothetical protein	16.691	17.3125	17.9385	18.9115
TRINITY_GG_10733_c2_g1	-	NA	4.7935	9.553	3.482	6.4935
TRINITY_GG_10734_c0_g1	-	hypothetical protein	9.9005	10.9775	8.5845	13.336
TRINITY_GG_10734_c8_g1	AFL2T_10047	Golgi GDP-mannose transporter	69.647	69.1285	78.6135	82.892
TRINITY_GG_10735_c2_g1	-	hypothetical protein	8.85	8.0045	1.678	8.13
TRINITY_GG_10735_c3_g1	AFL2T_10048	NTP binding protein	37.205	39.4785	36.9485	34.8445
TRINITY_GG_10736_c22_g1	AFL2T_10049	glucan synthesis regulatory protein [Aspergillus oryzae 3.042]	20.9015	21.94	21.3645	22.6975
TRINITY_GG_10736_c7_g1	-	NA	1.337	0	0	0.845
TRINITY_GG_10736_c9_g1	-	NA	1.9225	1.922	3.0145	2.475
TRINITY_GG_10737_c28_g1	-	NA	0.653	2.8215	2.385	3.5665
TRINITY_GG_10737_c39_g1	AFL2T_10050	hypothetical protein	0	1.0515	0.2875	0.334
TRINITY_GG_10738_c9_g1	AFL2T_10051	hypothetical protein	40.8755	42.57	42.639	38.327
TRINITY_GG_10739_c5_g1	AFL2T_10052	E3 ubiquitin-protein ligase RBX1	98.7665	95.5535	100.868	105.825
TRINITY_GG_1074_c3_g1	AFL2T_00988	hypothetical protein	3.3825	2.6375	3.2725	1.8625
TRINITY_GG_10740_c2_g1	AFL2T_10053	homoserine kinase	48.434	44.8605	48.855	49.263
TRINITY_GG_10741_c16_g1	AFL2T_10054	corA family metal ion transporter, putative	61.7485	53.537	76.208	69.167
TRINITY_GG_10741_c19_g1	AFL2T_10054	CorA family metal ion transporter, putative	10.1745	12.4735	10.1645	11.145
TRINITY_GG_10742_c1_g1	AFL2T_10055	nuclear protein	16.9935	8.8975	7.804	11.802
TRINITY_GG_10743_c5_g1	AFL2T_10056	Nuclear protein DGCR14	19.6945	17.818	19.324	18.1815
TRINITY_GG_10744_c5_g1	AFL2T_10057	hypothetical protein	59.591	57.8235	57.418	58.413
TRINITY_GG_10744_c8_g1	-	hypothetical protein	13.193	12.389	10.9175	17.8675
TRINITY_GG_10745_c11_g1	AFL2T_10058	Tetratricopeptide TPR_2 repeat-containing protein	29.88	31.62	29.6855	31.348
TRINITY_GG_10745_c13_g1	AFL2T_10058	Tetratricopeptide TPR_2 repeat-containing protein	15.1835	13.413	16.8585	14.7815
TRINITY_GG_10746_c5_g1	AFL2T_10059	lysophosphatidic acid acyltransferase LPAAT	44.606	40.614	43.142	40.9015
TRINITY_GG_10747_c0_g1	AFL2T_10060	poly(p)/ATP NAD kinase	24.1575	24.0005	20.591	22.1655
TRINITY_GG_10747_c3_g1	-	NA	14.7865	10.8155	10.932	7.5295
TRINITY_GG_10748_c6_g1	AFL2T_10061	protein kinase (Chm1)	43.457	38.96	43.716	41.3235
TRINITY_GG_10749_c5_g1	-	NA	6.6965	4.3325	8.7835	5.431
TRINITY_GG_10749_c6_g1	AFL2T_10062	RNA processing factor 1	63.2405	59.92	75.9415	79.0385
TRINITY_GG_10749_c8_g1	-	NA	17.9845	14.4055	15.0205	13.225
TRINITY_GG_1075_c1_g1	AFL2T_00989	hypothetical protein	0.6475	0.357	0.638	0.2805
TRINITY_GG_10750_c5_g1	-	hypothetical protein	5.764	7.471	3.1275	7.7205
TRINITY_GG_10750_c7_g1	AFL2T_10063	glycyl-tRNA synthetase	97.4375	96.316	99.8325	104.398
TRINITY_GG_10751_c9_g1	AFL2T_10064	hypothetical protein	30.7155	28.6745	28.657	29.4785
TRINITY_GG_10752_c0_g1	AFL2T_10065	peptidyl-tRNA hydrolase	19.9135	18.372	20.6525	23.2445
TRINITY_GG_10752_c1_g1	AFL2T_10065	hypothetical protein	1.529	2.8805	2.254	3.5835
TRINITY_GG_10752_c10_g1	AFL2T_10065	hypothetical protein	14.2055	14.009	10.649	14.5095
TRINITY_GG_10752_c2_g1	-	NA	12.075	19.5535	23.8805	16.368
TRINITY_GG_10753_c2_g1	AFL2T_10066	protein hob3	70.851	64.2285	64.202	61.2805
TRINITY_GG_10754_c6_g1	AFL2T_10067	serine/threonine-protein kinase hal4	64.3995	64.9735	67.8785	67.458
TRINITY_GG_10755_c5_g1	AFL2T_10068	hypothetical protein	22.5365	22.7165	24.757	29.0465
TRINITY_GG_10756_c2_g1	AFL2T_10069	transport protein particle subunit bet5	18.806	19.7335	21.987	19.926
TRINITY_GG_10757_c0_g1	-	NA	159.294	178.004	208.37	240.605
TRINITY_GG_10757_c9_g1	AFL2T_10070	calcium/calmodulin-dependent protein kinase kinase	51.219	48.7335	55.1005	50.7495
TRINITY_GG_10758_c0_g1	AFL2T_10071	hypothetical protein	27.4105	30.8715	23.4145	22.667
TRINITY_GG_10759_c19_g1	-	NA	66.3905	64.7235	70.792	64.1745
TRINITY_GG_10759_c21_g1	AFL2T_10072	SRI, Set2 Rpb1 interacting	18.075	16.3415	17.923	18.653
TRINITY_GG_10759_c4_g1	-	hypothetical protein	0	0.71	0.6275	0
TRINITY_GG_1076_c2_g1	AFL2T_00990	AMP dependent ligase, putative	0.9345	0.7665	0.578	0.611
TRINITY_GG_1076_c7_g1	-	basic-leucine zipper (bZIP) transcription factor	0	0.508	0.719	0.66
TRINITY_GG_10760_c3_g1	AFL2T_10073	translation initiation factor eIF-6, putative	149.475	144.038	241.695	265.252
TRINITY_GG_10761_c0_g1	AFL2T_10074	hypothetical protein	10.2415	10.3805	9.679	11.807
TRINITY_GG_10761_c7_g1	AFL2T_01430	hypothetical protein	1.451	1.9165	3.579	2.512
TRINITY_GG_10762_c0_g1	-	hypothetical protein	4.297	6.3365	9.4905	7.697
TRINITY_GG_10762_c2_g1	AFL2T_10075	hypothetical protein	0.6285	0.8645	1.0665	1.336
TRINITY_GG_10763_c8_g1	AFL2T_10076	Ubiquitin family protein	179.065	163.399	171.744	183.017
TRINITY_GG_10764_c1_g1	AFL2T_10077	alpha 1,2-mannosyltransferase Smp3, putative	37.184	36.4735	39.191	36.7455
TRINITY_GG_10765_c0_g1	AFL2T_10078	E3 ubiquitin ligase complex SCF subunit sconC	358.915	394.88	398.026	410.201
TRINITY_GG_10766_c5_g1	AFL2T_10079	ribosomal protein L39e, putative	1464.23	1704.74	1474.89	1947.42
TRINITY_GG_10767_c17_g1	AFL2T_10080	ABC multidrug transporter Mdr1	65.858	54.9305	87.273	85.008
TRINITY_GG_10767_c19_g1	-	NA	18.4085	28.8935	32.0115	32.386
TRINITY_GG_10768_c2_g1	AFL2T_10081	DNA repair protein Swi5/Sae3, putative	9.929	9.2675	10.2235	11.19
TRINITY_GG_10769_c7_g1	AFL2T_10082	integral membrane protein (Ytp1)	45.8075	39.966	47.1355	40.5035
TRINITY_GG_1077_c14_g1	-	NA	28.5945	34.91	28.2245	49.856
TRINITY_GG_1077_c15_g1	AFL2T_00991	allantoate permease, putative	10.948	9.8155	8.0615	7.8715
TRINITY_GG_1077_c4_g1	AFL2T_00991	hypothetical protein	1.689	1.0695	1.527	0.788
TRINITY_GG_10770_c0_g1	-	hypothetical protein	0	0.433	0.7525	0.334
TRINITY_GG_10770_c2_g1	-	NA	0	0	0	0
TRINITY_GG_10770_c8_g1	AFL2T_10083	SUMO activating enzyme (AosA)	20.888	22.5065	21.7905	20.8885
TRINITY_GG_10771_c0_g1	AFL2T_10084	hypothetical protein	14.1855	12.7695	14.177	13.974
TRINITY_GG_10771_c6_g1	AFL2T_10084	SUMO activating enzyme (AosA)	12.854	10.925	12.4355	11.3225
TRINITY_GG_10772_c12_g1	AFL2T_10085	major facilitator superfamily MFS_1	19.8685	20.4115	19.2605	18.6255
TRINITY_GG_10773_c0_g1	AFL2T_10086	florfenicol exporter, putative	3.2375	2.612	3.415	2.3495
TRINITY_GG_10774_c6_g1	AFL2T_10087	succinyl-CoA ligase	235.742	209.427	224.865	234.625
TRINITY_GG_10775_c5_g1	AFL2T_10088	elongator complex protein 3	14.007	13.4005	17.722	15.7955
TRINITY_GG_10776_c11_g1	AFL2T_10089	1-(5-phosphoribosyl)-5-[(5-phosphoribosylamino)methylideneamino] imidazole-4-carboxamide isomerase	34.2545	31.33	45.53	32.5445
TRINITY_GG_10777_c9_g1	AFL2T_10090	hypothetical protein	20.5075	20.5815	25.3415	25.1925
TRINITY_GG_10778_c0_g1	-	Antibiotic biosynthesis monooxygenase	0	0	0.9105	0
TRINITY_GG_10778_c1_g1	-	hypothetical protein	7.366	7.1605	9.6515	3.6425
TRINITY_GG_10778_c12_g1	AFL2T_10091	transcription factor steA	143.144	137.002	140.697	143.518
TRINITY_GG_10779_c7_g1	AFL2T_10092	sucrose transporter	12.255	12.743	12.4215	11.2055
TRINITY_GG_10780_c10_g1	-	translation elongation factor 1 subunit beta	108.816	120.803	124.436	132.208
TRINITY_GG_10780_c11_g1	AFL2T_10093	endosomal/prevacuolar sodium/hydrogen exchanger	33.4645	28.0225	29.4735	29.0325
TRINITY_GG_10780_c12_g1	-	hypothetical protein	19.6545	42.0615	32.9145	28.6685
TRINITY_GG_10781_c1_g1	AFL2T_10094	GABA permease, putative	7.071	7.5665	6.1385	6.4845
TRINITY_GG_10781_c2_g1	AFL2T_10094	GABA permease	6.59	11.77	8.113	8.3625
TRINITY_GG_10781_c5_g1	-	NA	42.946	53.876	48.8375	48.353
TRINITY_GG_10782_c2_g1	AFL2T_10095	alcohol dehydrogenase 2	1287.88	1156.26	895.984	707.351
TRINITY_GG_10783_c16_g1	AFL2T_10096	DNA helicase ino80	24.819	24.3065	25.6525	26.124
TRINITY_GG_10783_c5_g1	-	NA	1.662	3.4245	3.761	1.06
TRINITY_GG_10784_c10_g1	AFL2T_10097	5-aminolevulinate synthase	49.328	41.4525	48.3245	51.9525
TRINITY_GG_10784_c11_g1	AFL2T_10097	5-aminolevulinate synthase	69.3805	58.5395	68.0755	70.763
TRINITY_GG_10785_c10_g1	AFL2T_10098	conserved hypothetical protein	20.2465	17.29	26.0395	25.843
TRINITY_GG_10787_c1_g1	AFL2T_10100	MFS transporter	12.9225	14.5765	12.5185	12.2335
TRINITY_GG_10787_c22_g1	-	NA	27.067	24.298	22.885	21.8515
TRINITY_GG_10787_c7_g1	-	NA	5.295	2.5595	1.488	0
TRINITY_GG_10788_c3_g1	AFL2T_10101	Peroxin-3	24.9415	24.017	21.511	22.2325
TRINITY_GG_10789_c5_g1	AFL2T_10102	hypothetical protein	21.466	20.494	21.588	24.879
TRINITY_GG_1079_c4_g1	AFL2T_00993	4,5-DOPA dioxygenase extRadiol, putative	1.0265	0.3255	1.788	0.5575
TRINITY_GG_10790_c0_g1	AFL2T_10102	meiotically up-regulated gene 66 protein	35.8025	32.989	33.9655	29.679
TRINITY_GG_10790_c4_g1	AFL2T_10103	protein YOP1	658.693	500.939	525.266	518.558
TRINITY_GG_10791_c4_g1	AFL2T_10104	conserved hypothetical protein	3.809	4.272	3.304	5.6825
TRINITY_GG_10792_c16_g1	AFL2T_10105	superfamily II DNA/RNA helicase	33.0805	35.1135	36.3455	38.9885
TRINITY_GG_10792_c5_g1	AFL2T_11506	hypothetical protein	0	1.6825	0	0
TRINITY_GG_10793_c5_g1	-	NA	84.0325	76.828	91.1055	104.986
TRINITY_GG_10793_c6_g1	AFL2T_10106	BAR domain protein	33.9505	34.3685	33.9355	31.475
TRINITY_GG_10794_c3_g1	AFL2T_10107	DNA repair and transcription factor Ada, putative	6.472	6.711	10.67	7.7525
TRINITY_GG_10795_c0_g1	AFL2T_10108	60S ribosomal protein L2	1169.66	1120.61	1127.68	1333.38
TRINITY_GG_10795_c6_g1	AFL2T_10108	hypothetical protein	11.1585	8.1735	7.4145	7.944
TRINITY_GG_10796_c0_g1	AFL2T_10109	conserved hypothetical protein	18.046	15.7605	16.452	14.8925
TRINITY_GG_10797_c4_g1	AFL2T_10110	hypothetical protein	61.1755	57.5635	49.001	50.949
TRINITY_GG_10798_c3_g1	AFL2T_10111	adenosine kinase, putative	165.89	147.334	141.708	136.197
TRINITY_GG_10799_c3_g1	-	hypothetical protein	0	0	0.82	0
TRINITY_GG_10799_c8_g1	AFL2T_10112	DNA/RNA-binding domain, Est1-type	26.9595	25.825	29.623	30.522
TRINITY_GG_108_c11_g1	AFL2T_00087	rhamnogalacturonase B	3.5455	3.5195	4.738	4.185
TRINITY_GG_1080_c0_g1	AFL2T_00994	hypothetical protein	23.841	37.812	83.3675	84.8735
TRINITY_GG_1080_c10_g1	AFL2T_00994	hypothetical protein	7.8135	7.5765	7.047	9.154
TRINITY_GG_1080_c5_g1	-	NA	0.552	0.6335	0	1.09
TRINITY_GG_10800_c0_g1	AFL2T_10113	C2H2 type zinc finger domain protein	10.0775	12.01	12.1365	12.439
TRINITY_GG_10801_c11_g1	AFL2T_10114	C2H2 transcription factor (AmdA)	11.75	12.2495	9.3505	9.9995
TRINITY_GG_10803_c11_g1	AFL2T_10116	MAP kinase kinase kinase Ste11	12.7585	14.243	13.3705	13.934
TRINITY_GG_10803_c19_g1	-	fatty acid desaturase, putative	0	0	0	1.125
TRINITY_GG_10804_c4_g1	AFL2T_10117	mitochondrial 54S ribosomal protein YmL7/YmL5	60.532	52.643	60.3895	60.53
TRINITY_GG_10805_c2_g1	-	Major Facilitator Superfamily protein	2.5345	1.277	1.795	1.079
TRINITY_GG_10805_c5_g1	AFL2T_10118	hypothetical protein	24.842	21.486	22.257	21.312
TRINITY_GG_10806_c16_g1	AFL2T_10119	vacuolar protein sorting protein DigA	25.1425	25.2585	23.8915	23.7695
TRINITY_GG_10807_c0_g1	-	ureidoglycolate hydrolase, putative	86.481	72.497	46.4185	63.723
TRINITY_GG_10807_c15_g1	AFL2T_10120	cytochrome P450	10.06	8.641	9.903	10.287
TRINITY_GG_10807_c27_g1	-	NA	0.185	0	0	0
TRINITY_GG_10808_c16_g1	AFL2T_10121	conserved hypothetical protein	0.3575	0.203	0.231	0.1335
TRINITY_GG_10808_c2_g1	AFL2T_10121	efflux pump antibiotic resistance protein, putative	4.091	3.615	3.909	3.183
TRINITY_GG_10808_c32_g1	-	NA	0	0.8405	0.719	1.8835
TRINITY_GG_10808_c5_g1	-	NA	0	0.74	0	1.5625
TRINITY_GG_10809_c7_g1	AFL2T_10122	hypothetical protein	2.0325	2.2215	1.7065	2.1525
TRINITY_GG_1081_c0_g1	AFL2T_00995	hypothetical protein	0.3495	1.078	1.575	2.467
TRINITY_GG_10810_c0_g1	-	NA	0.703	2.467	5.6985	3.1395
TRINITY_GG_10810_c9_g1	AFL2T_10123	2-dehydropantoate 2-reductase family protein, putative	0.979	1.518	1.344	1.296
TRINITY_GG_10811_c10_g1	AFL2T_10124	serine/threonine protein kinase	30.871	32.565	28.421	30.833
TRINITY_GG_10812_c1_g1	-	NA	0	0.6625	0	5.149
TRINITY_GG_10812_c10_g1	AFL2T_10125	Sad1/UNC domain protein	9.1335	8.35	8.7675	8.6585
TRINITY_GG_10812_c3_g1	-	NA	1.2565	0.6195	0	0
TRINITY_GG_10812_c7_g1	-	NA	0.8325	0	0.7935	0.231
TRINITY_GG_10813_c3_g1	AFL2T_10126	Spo12 family protein	121.764	137.711	134.842	141.583
TRINITY_GG_10814_c2_g1	AFL2T_10127	acyl-CoA dehydrogenase family protein	42.403	36.3005	30.4685	34.5565
TRINITY_GG_10814_c6_g1	-	small nuclear ribonucleoprotein, putative	20.793	21.323	21.6875	23.424
TRINITY_GG_10815_c4_g1	-	hypothetical protein	498.516	415.828	623.969	568.92
TRINITY_GG_10815_c5_g1	AFL2T_10128	ribosome biogenesis GTPase Lsg1, putative	44.986	43.8195	49.991	53.942
TRINITY_GG_10815_c7_g1	-	nucleic acid-binding protein	26.9355	16.9335	24.319	17.78
TRINITY_GG_10816_c7_g1	AFL2T_10129	low-temperature viability protein ltv1	27.22	27.16	37.7415	36.163
TRINITY_GG_10817_c7_g1	-	NA	1.409	0	0	1.4215
TRINITY_GG_10817_c8_g1	AFL2T_10130	amidohydrolase	6.653	5.206	4.3565	4.4035
TRINITY_GG_10818_c0_g1	AFL2T_10131	hypothetical protein	1.3745	1.0245	1.7885	2.1395
TRINITY_GG_10819_c0_g1	AFL2T_10132	hypothetical protein	19.7515	15.14	20.564	18.6235
TRINITY_GG_10819_c12_g1	-	NA	0.103	0	0	0
TRINITY_GG_10819_c8_g1	-	NA	0	0	2.936	2.61
TRINITY_GG_1082_c0_g1	-	hypothetical protein	0.488	1.4545	0.9865	1.064
TRINITY_GG_1082_c1_g1	AFL2T_00996	hypothetical protein	3.5675	2.405	3.467	3.8475
TRINITY_GG_10820_c2_g1	AFL2T_10133	biotin synthase, putative	251.23	232.429	213.413	218.592
TRINITY_GG_10821_c0_g1	-	NA	4.1995	3.719	1.3235	1.432
TRINITY_GG_10821_c10_g1	AFL2T_10134	onanonoxo-7-onima-8-eninoihtemlysoneda	41.5135	34.9405	41.8215	38.262
TRINITY_GG_10821_c2_g1	-	hypothetical protein	2.0555	0.783	1.208	0.801
TRINITY_GG_10822_c0_g1	-	NA	9.579	8.6	5.5075	5.6805
TRINITY_GG_10822_c2_g1	-	NA	2.797	0	1.883	0.8255
TRINITY_GG_10822_c6_g1	AFL2T_10135	Aminotransferase class I and II	28.3955	22.661	30.99	32.9595
TRINITY_GG_10822_c9_g1	-	SNARE domain protein	7.713	4.0745	7.059	10.5605
TRINITY_GG_10823_c6_g1	AFL2T_10136	sarcosine oxidase	8.299	9.401	7.4875	7.1665
TRINITY_GG_10824_c1_g1	AFL2T_10137	hypothetical protein	0.882	0.9085	0.8065	0.827
TRINITY_GG_10824_c8_g1	-	hypothetical protein	11.2625	11.7555	11.8805	19.0605
TRINITY_GG_10825_c0_g1	AFL2T_10138	pantothenate transporter, putative	1.3945	0.557	0.392	0.3745
TRINITY_GG_10826_c4_g1	AFL2T_10139	hypothetical protein	0	0.174	0	1.084
TRINITY_GG_10827_c1_g1	AFL2T_10140	very-long-chain acyl-CoA synthetase family protein (CefD1)	1.232	1.8205	1.797	1.561
TRINITY_GG_10828_c1_g1	AFL2T_10141	steroid monooxygenase, putative	2.2345	1.439	1.861	1.408
TRINITY_GG_10829_c4_g1	AFL2T_10142	conserved hypothetical protein	1.5515	1.726	1.1445	1.6695
TRINITY_GG_1083_c3_g1	AFL2T_00997	conserved hypothetical protein	35.6525	29.9355	33.6135	32.8125
TRINITY_GG_10830_c8_g1	AFL2T_10143	FAD binding domain protein	2.9065	2.8195	3.435	3.334
TRINITY_GG_10831_c3_g1	AFL2T_10144	hypothetical protein	1.822	1.324	2.1355	1.8815
TRINITY_GG_10834_c0_g1	AFL2T_10146	L-arabitol dehydrogenase	0.227	0.45	0.3805	0
TRINITY_GG_10835_c5_g1	AFL2T_10147	short chain oxidoreductase/dehydrogenase, putative	2.796	2.3055	2.89	4.0125
TRINITY_GG_10836_c0_g1	AFL2T_10148	hypothetical protein	4.19	4.461	4.377	4.1215
TRINITY_GG_10836_c2_g1	-	hypothetical protein	4.349	3.1095	2.4625	1.7115
TRINITY_GG_10837_c7_g1	AFL2T_10149	hypothetical protein	5.8175	7.152	8.19	7.189
TRINITY_GG_1084_c0_g1	-	hypothetical protein	10.775	12.9435	10.4835	11.4795
TRINITY_GG_1084_c21_g1	-	NA	0	0	0.3405	0
TRINITY_GG_1084_c9_g1	AFL2T_00998	hypothetical protein	17.7285	15.78	16.586	16.9605
TRINITY_GG_10840_c4_g1	AFL2T_10152	citrate synthase	182.88	178.545	163.252	182.513
TRINITY_GG_10841_c1_g1	AFL2T_10476	hypothetical protein	1.647	5.777	1.848	2.0065
TRINITY_GG_10841_c13_g1	AFL2T_10153	putative mRNA-nucleus export ATPase (Elf1)	47.2645	41.8055	64.2255	59.5495
TRINITY_GG_10841_c7_g1	-	NA	6.95	8.151	7.5865	9.1815
TRINITY_GG_10842_c0_g1	AFL2T_10154	hypothetical protein	14.045	13.9545	12.9515	13.899
TRINITY_GG_10843_c0_g1	-	NA	9.2105	5.2425	4.643	2.869
TRINITY_GG_10843_c15_g1	AFL2T_10155	multidrug resistance-associated protein	0	0.653	0	0.5305
TRINITY_GG_10843_c28_g1	AFL2T_10155	ABC multidrug transporter	0.1235	0.181	0.8225	0.0985
TRINITY_GG_10843_c30_g1	AFL2T_10155	ABC multidrug transporter, putative	0.4815	0.195	0.0875	0.3195
TRINITY_GG_10843_c31_g1	AFL2T_10155	ABC multidrug transporter, putative	0.1955	0.181	0.791	0
TRINITY_GG_10843_c34_g1	AFL2T_10155	ABC multidrug transporter, putative	0	0.45	0.067	0
TRINITY_GG_10844_c0_g1	AFL2T_10156	conserved hypothetical protein	0	0	0	1.828
TRINITY_GG_10845_c5_g1	AFL2T_10156	reductase-like protein	3.559	2.252	2.727	3.283
TRINITY_GG_10847_c3_g1	-	NA	1.9475	1.1095	1.8595	2.8485
TRINITY_GG_10847_c5_g1	AFL2T_10157	hypothetical protein	9.775	6.4415	10.325	7.0305
TRINITY_GG_10847_c6_g1	-	hypothetical protein	2.728	3.732	2.8035	1.7195
TRINITY_GG_10848_c1_g1	AFL2T_10158	O-methyltransferase	6.2505	5.588	5.067	4.6985
TRINITY_GG_10848_c2_g1	-	NA	1.5375	3.332	0.8415	0
TRINITY_GG_10849_c2_g1	-	NA	0	0	0	0
TRINITY_GG_10849_c3_g1	AFL2T_10159	short-chain dehydrogenase/reductase family protein	44.051	50.821	48.643	45.7125
TRINITY_GG_1085_c0_g1	AFL2T_00999	Conidiophore development regulator brlA	28.192	29.579	25.089	28.0895
TRINITY_GG_10850_c1_g1	AFL2T_10160	glutamine synthetase, putative	19.856	20.6865	16.0195	20.3535
TRINITY_GG_10850_c8_g1	-	NA	135.918	214.443	67.167	96.69
TRINITY_GG_10851_c8_g1	AFL2T_10161	malate synthase	292.387	253.296	298.844	343.737
TRINITY_GG_10852_c0_g1	AFL2T_10162	FAD binding domain protein	1.0565	0.6515	0.89	1.0435
TRINITY_GG_10853_c17_g1	AFL2T_10162	hypothetical protein	0.9255	1.817	1.3135	2.177
TRINITY_GG_10853_c5_g1	AFL2T_10163	C6 transcription factor	0.6035	0.342	0.3275	0.865
TRINITY_GG_10853_c6_g1	AFL2T_10163	C6 transcription factor, putative	0.5265	0.307	0.4355	0.9065
TRINITY_GG_10854_c0_g1	-	NA	48.8285	43.7205	34.4345	31.5975
TRINITY_GG_10854_c2_g1	AFL2T_10164	glycoside hydrolase family 4 domain protein	6.9705	6.5475	7.292	7.699
TRINITY_GG_10855_c3_g1	AFL2T_10165	IgE-binding protein	55.395	45.8255	56.4255	68.7735
TRINITY_GG_10856_c0_g1	AFL2T_10166	choline transport protein	9.58	8.4345	5.5005	6.007
TRINITY_GG_10857_c6_g1	AFL2T_10167	hypothetical protein	9.277	12.707	8.8385	9.2475
TRINITY_GG_10858_c0_g1	AFL2T_10168	conserved hypothetical protein	654.921	727.494	519.113	598.38
TRINITY_GG_10859_c0_g1	AFL2T_10169	amino acid permease	8.223	6.758	7.268	5.643
TRINITY_GG_1086_c3_g1	AFL2T_01000	hypothetical protein	1.21	0	2.595	0
TRINITY_GG_1086_c4_g1	AFL2T_01000	hypothetical protein	0.1775	0	0	0
TRINITY_GG_10860_c0_g1	AFL2T_10170	polyamine oxidase	1.488	1.547	1.0175	1.543
TRINITY_GG_10860_c2_g1	AFL2T_10171	conserved hypothetical protein	1.131	0.9965	0	1.106
TRINITY_GG_10860_c7_g1	-	NA	2.544	5.1935	1.934	1.43
TRINITY_GG_10861_c0_g1	AFL2T_10171	hypothetical protein	2.998	4.153	3.412	4.8805
TRINITY_GG_10862_c0_g1	-	NA	1.1235	1.4885	0	0.469
TRINITY_GG_10862_c1_g2	AFL2T_10172	carboxylesterase	0.934	1.4385	1.365	0.985
TRINITY_GG_10863_c0_g1	AFL2T_10173	saponin hydrolase precursor	0.468	0.4895	0.2455	0.6895
TRINITY_GG_10863_c3_g1	-	NA	0	0	0	0
TRINITY_GG_10863_c6_g1	AFL2T_06323	hypothetical protein	0.869	0	0	0
TRINITY_GG_10864_c1_g1	AFL2T_10174	NADP-dependent oxidoreductase domain	0.15	0.313	0.2395	0.103
TRINITY_GG_10865_c5_g1	AFL2T_10175	hypothetical protein	0.671	0.3865	0.683	0.665
TRINITY_GG_1087_c3_g1	AFL2T_01001	Ribonuclease T2	48.668	50.456	42.075	34.6665
TRINITY_GG_10870_c0_g1	AFL2T_10179	conserved hypothetical protein	1.0905	1.608	0.584	1.2865
TRINITY_GG_10871_c11_g1	AFL2T_10180	hypothetical protein	0	0	0	0
TRINITY_GG_10871_c2_g1	AFL2T_10180	hypothetical protein	0	0	0	0
TRINITY_GG_10871_c7_g1	AFL2T_10180	hypothetical protein	0.18	0.6695	0	0
TRINITY_GG_10872_c2_g1	AFL2T_10181	hypothetical protein	0.4535	0.0455	0	0.069
TRINITY_GG_10873_c6_g1	AFL2T_10182	conserved hypothetical protein	0.334	0.564	0.7245	1.2215
TRINITY_GG_10874_c0_g1	AFL2T_10183	hypothetical protein	3.881	3.9395	4.566	3.602
TRINITY_GG_10875_c5_g1	AFL2T_10184	hypothetical protein	3.9385	5.6775	6.1685	4.979
TRINITY_GG_10876_c4_g1	AFL2T_10185	hypothetical protein	26.6575	29.853	27.2765	33.008
TRINITY_GG_10877_c15_g1	AFL2T_10186	transcription factor (lepB)	1.3235	1.007	1.2065	1.034
TRINITY_GG_10877_c2_g1	AFL2T_10186	dehydrogenase	2.9975	3.5995	3.4555	3.7185
TRINITY_GG_10877_c3_g1	-	NA	6.2545	12.435	12.749	23.288
TRINITY_GG_10877_c4_g1	AFL2T_10186	hypothetical protein	1.693	0.971	0.3405	0.5945
TRINITY_GG_10878_c0_g1	AFL2T_10187	hypothetical protein	1.0335	1.6275	1.01	1.8045
TRINITY_GG_10879_c0_g1	AFL2T_10188	salicylate hydroxylase	1.0085	1.454	0.8975	1.7885
TRINITY_GG_1088_c11_g1	-	NA	16.8815	16.342	11.89	11.6465
TRINITY_GG_1088_c12_g1	AFL2T_01003	C6 transcription factor, putative	0.6355	6.3655	2.2715	0.801
TRINITY_GG_1088_c7_g1	AFL2T_01002	Bucentaur or craniofacial development	12.267	11.9045	14.579	12.042
TRINITY_GG_1088_c9_g1	-	pyridoxamine phosphate oxidase	0	0	0	0
TRINITY_GG_10880_c7_g1	AFL2T_10189	MFS transporter, putative	8.109	6.908	7.4785	7.2615
TRINITY_GG_10881_c10_g1	AFL2T_10190	hypothetical protein	5.848	8.4215	5.827	7.392
TRINITY_GG_10881_c6_g1	-	NA	0.256	0.3045	0.136	0.2615
TRINITY_GG_10882_c8_g1	AFL2T_10191	Zn(2)-C6 fungal-type DNA-binding domain	10.6185	9.4315	17.391	9.993
TRINITY_GG_10883_c3_g1	AFL2T_10192	hypothetical protein	10.9025	10.989	10.6015	11.787
TRINITY_GG_10884_c1_g1	AFL2T_10193	MFS lactose permease, putative	0.9265	1.126	0.5365	0.9165
TRINITY_GG_10885_c5_g1	AFL2T_10194	hypothetical protein	2.4775	2.5065	2.821	3.6475
TRINITY_GG_10886_c8_g1	AFL2T_10195	monooxygenase	18.9985	22.011	18.703	22.581
TRINITY_GG_10887_c3_g1	AFL2T_10196	C2H2 finger domain protein	58.4355	66.6135	70.5795	69.1085
TRINITY_GG_10888_c0_g1	AFL2T_10197	xenobiotic compound monooxygenase, DszA family	5.624	7.2195	8.1655	6.845
TRINITY_GG_10889_c0_g1	AFL2T_10198	conserved hypothetical protein	0.516	0	0.282	0.089
TRINITY_GG_1089_c1_g1	AFL2T_01003	hypothetical protein	4.1755	3.5445	4.2485	4.227
TRINITY_GG_10893_c4_g1	AFL2T_10199	conserved hypothetical protein	0.6785	0	0	0
TRINITY_GG_10896_c0_g1	AFL2T_10202	NCS3 allantoate transporter	4.5615	4.927	3.4735	3.8995
TRINITY_GG_10896_c1_g1	-	NA	1.207	0.8225	0.963	0.393
TRINITY_GG_10897_c6_g1	AFL2T_10203	rRNA processing protein Ipi1, putative	12.112	12.4015	14.6	15.0065
TRINITY_GG_10898_c5_g1	AFL2T_10204	UDP-N-acetylmuramate--L-alanine ligase	9.4745	7.9995	8.774	8.2875
TRINITY_GG_10899_c1_g1	AFL2T_10205	hypothetical protein	0.5905	0.2675	0.284	0.765
TRINITY_GG_10899_c2_g1	AFL2T_10205	aminoglycoside phosphotransferase	0.8225	1.408	2.278	0
TRINITY_GG_10899_c5_g1	AFL2T_10206	Nitrogen regulatory protein areA	54.7305	43.998	47.428	53.9335
TRINITY_GG_109_c2_g1	AFL2T_00088	hypothetical protein	816.168	801.518	882.145	735.486
TRINITY_GG_1090_c3_g1	AFL2T_01004	hypothetical protein	6.7595	7.9945	7.404	6.844
TRINITY_GG_10900_c4_g1	-	glucan endo-1,3-beta-glucosidase eglC	244.563	190.203	267.591	216.555
TRINITY_GG_10900_c6_g1	AFL2T_10206	GATA transcription factor	56.886	54.878	51.997	58.137
TRINITY_GG_10901_c3_g1	AFL2T_10207	C6 finger domain protein	12.7265	15.1155	12.061	14.86
TRINITY_GG_10902_c15_g1	AFL2T_10208	hypothetical protein	11.516	9.8365	8.776	10.007
TRINITY_GG_10902_c5_g1	-	NA	0	0	0	0
TRINITY_GG_10903_c6_g1	AFL2T_10209	dienelactone hydrolase	107.378	101.041	96.0125	86.0265
TRINITY_GG_10903_c7_g1	AFL2T_10210	cyclin	26.9835	29.2395	27.8575	32.0055
TRINITY_GG_10904_c8_g1	AFL2T_10210	G1/S-specific cyclin Pcl5	118.52	117.991	150.09	174.231
TRINITY_GG_10905_c13_g1	-	conserved hypothetical protein	109.264	105.198	133.284	103.947
TRINITY_GG_10905_c7_g1	AFL2T_10211	integral membrane protein	21.6475	21.7715	16.2925	19.5875
TRINITY_GG_10906_c11_g1	AFL2T_10212	aminopeptidases of the M20 family	38.6765	36.7745	31.284	30.021
TRINITY_GG_10906_c12_g1	AFL2T_10212	ubiquitin ligase complex F-box protein GRR1, putative	31.3035	27.086	28.44	27.7355
TRINITY_GG_10906_c2_g1	-	hypothetical protein	5.0535	9.584	10.949	7.8095
TRINITY_GG_10907_c8_g1	AFL2T_10213	AMP-binding domain protein	28.3895	28.9965	21.8055	19.184
TRINITY_GG_10908_c5_g1	AFL2T_10214	60S ribosomal protein L16	1516.91	1388.29	1504.63	1692.47
TRINITY_GG_10909_c10_g1	AFL2T_10215	serine palmitoyltransferase 4	36.468	29.268	31.82	26.1865
TRINITY_GG_10909_c9_g1	AFL2T_10215	serine palmitoyltransferase 5	74.437	65.144	64.146	57.3785
TRINITY_GG_1091_c0_g1	AFL2T_01005	DSBA family oxidoreductase, putative	3.77	4.018	2.9895	3.1565
TRINITY_GG_10910_c0_g1	AFL2T_10216	phosphoesterase	9.126	8.334	7.5405	8.3945
TRINITY_GG_10911_c6_g1	AFL2T_10217	DnaJ domain protein	56.0265	55.872	49.8395	55.359
TRINITY_GG_10912_c10_g1	AFL2T_10218	vesicle coat complex AP-1, gamma subunit	36.167	37.043	38.5255	40.052
TRINITY_GG_10912_c16_g1	-	cytochrome b2	6.929	6.105	2.6575	6.062
TRINITY_GG_10913_c10_g1	AFL2T_10219	sterol o-acyltransferase (APE2), putative	22.7385	18.1465	20.203	17.7315
TRINITY_GG_10914_c0_g1	-	NA	8.979	10.9255	9.839	7.844
TRINITY_GG_10914_c5_g1	AFL2T_10220	integral membrane protein, putative	38.0835	32.507	33.5155	33.0775
TRINITY_GG_10915_c11_g1	AFL2T_10221	hypothetical protein	28.1015	28.643	27.4575	28.63
TRINITY_GG_10915_c12_g1	-	hypothetical protein	18.98	22.3165	21.33	25.424
TRINITY_GG_10915_c16_g1	-	NA	6.8545	8.522	4.752	2.609
TRINITY_GG_10916_c0_g1	-	Der1-like domain-containing protein	25.2175	16.307	24.07	26.139
TRINITY_GG_10916_c4_g1	AFL2T_10222	LMBR1-like membrane protein, conserved region	23.314	24.897	21.0395	20.604
TRINITY_GG_10917_c1_g1	AFL2T_10223	hypothetical protein	1.5655	1.9785	2.0565	1.4055
TRINITY_GG_10918_c7_g1	AFL2T_10224	BAG domain protein	37.236	33.044	36.246	38.9325
TRINITY_GG_10919_c1_g1	-	hypothetical protein	0	0	0	0
TRINITY_GG_10919_c6_g1	AFL2T_10225	Glutaredoxin	352.291	397.239	435.179	420.936
TRINITY_GG_10919_c7_g1	AFL2T_10225	teaA receptor TeaR	43.2195	43.947	41.8305	45.896
TRINITY_GG_1092_c1_g1	AFL2T_01006	hypothetical protein	93.8345	101.791	76.2245	70.6
TRINITY_GG_10920_c6_g1	AFL2T_10226	conserved hypothetical protein	52.4665	53.0065	47.2005	40.3175
TRINITY_GG_10921_c5_g1	AFL2T_10227	hypothetical protein	18.765	18.465	16.095	13.5355
TRINITY_GG_10922_c4_g1	AFL2T_10228	galacturan 1,4-alpha-galacturonidase C	0.1695	0.323	0.1535	0.0345
TRINITY_GG_10922_c5_g1	-	hypothetical protein	27.27	43.2485	25.942	32.938
TRINITY_GG_10923_c16_g1	-	NA	0	0.0435	0.0585	0.1675
TRINITY_GG_10923_c6_g1	AFL2T_10229	dimethylaniline monooxygenase, putative	0.7615	1.695	1.4765	1.144
TRINITY_GG_10924_c3_g1	AFL2T_10230	calcium transporter	27.342	25.8535	30.867	34.694
TRINITY_GG_10925_c0_g1	AFL2T_10231	hypothetical protein	0.4955	1.5615	3.2335	2.1735
TRINITY_GG_10926_c4_g1	AFL2T_10232	hypothetical protein	2.394	2.717	2.854	3.8185
TRINITY_GG_10927_c2_g1	AFL2T_10233	hypothetical protein	0.2065	0.2375	0.3285	0.469
TRINITY_GG_10928_c3_g1	AFL2T_10234	hypothetical protein	79.4095	72.0655	73.8035	54.1425
TRINITY_GG_10929_c1_g1	-	hypothetical protein	0.3755	0.917	0	0
TRINITY_GG_10929_c2_g1	-	hypothetical protein	0	0.916	0	2.103
TRINITY_GG_10929_c5_g1	AFL2T_10235	oxidoreductase CipA-like protein	7.947	8.135	7.727	6.9465
TRINITY_GG_1093_c0_g1	AFL2T_01007	monocarboxylate transporter	10.6625	8.464	14.902	14.8125
TRINITY_GG_10930_c1_g1	AFL2T_10236	guanine nucleotide exchange factor Vps9, putative	32.6285	36.5715	35.1145	37.984
TRINITY_GG_10931_c6_g1	AFL2T_10237	asparagine synthase	10.4765	9.489	9.8285	9.589
TRINITY_GG_10932_c2_g1	AFL2T_10238	cross-pathway control protein A	1137.09	1239.42	1227.94	1427.07
TRINITY_GG_10933_c5_g1	AFL2T_10239	immunogenic protein	128.02	141.752	126.008	133.016
TRINITY_GG_10934_c0_g1	AFL2T_10240	sulfate/bicarbonate/oxalate exchanger SAT-1	6.039	5.978	5.6745	5.039
TRINITY_GG_10935_c1_g1	AFL2T_10241	hypothetical protein	1.829	0.4025	0.7195	0.9335
TRINITY_GG_10935_c3_g1	AFL2T_10240	hypothetical protein	2.448	4.217	3.8125	3.0725
TRINITY_GG_10936_c4_g1	AFL2T_10242	amidohydrolase family protein	372.806	319.239	450.958	536.204
TRINITY_GG_10936_c6_g1	AFL2T_10243	hypothetical protein	3.663	6.037	3.1	2.8335
TRINITY_GG_10937_c0_g1	AFL2T_10243	alpha-helical protein, putative	7.9045	8.706	8.495	7.6545
TRINITY_GG_10937_c1_g1	-	hypothetical protein	31.9585	29.874	23.212	19.986
TRINITY_GG_10938_c7_g1	AFL2T_10244	HMG box protein, putative	6.6015	5.152	6.862	4.5495
TRINITY_GG_10939_c8_g1	AFL2T_10245	PHD finger domain protein	13.475	12.877	14.6205	13.444
TRINITY_GG_1094_c0_g1	AFL2T_01008	dihydroorotase	46.2015	46.6405	48.725	51.3845
TRINITY_GG_10940_c5_g1	AFL2T_10246	cell differentiation protein RCD1	16.2665	15.6535	16.2225	16.4105
TRINITY_GG_10941_c0_g1	-	NA	6.0265	8.0655	5.6915	8.3335
TRINITY_GG_10941_c1_g1	-	hypothetical protein	1.481	4.5175	0.7815	10.9285
TRINITY_GG_10941_c6_g1	AFL2T_10247	hypothetical protein	34.3535	36.435	37.9185	35.7435
TRINITY_GG_10942_c1_g1	AFL2T_10248	hypothetical protein	30.0805	22.2025	27.9055	25.153
TRINITY_GG_10943_c5_g1	AFL2T_10249	gibberellin 20-oxidase	5.334	6.157	4.955	5.571
TRINITY_GG_10944_c2_g1	AFL2T_10250	prefoldin subunit 1, putative	22.867	23.371	29.702	23.6545
TRINITY_GG_10945_c1_g1	AFL2T_10251	conserved hypothetical protein	0.6915	1.4355	0.679	0.6105
TRINITY_GG_10946_c13_g1	AFL2T_10252	hypothetical protein	0.463	0.374	0.416	0.468
TRINITY_GG_10946_c18_g1	-	NA	0	1.472	0.566	2.5375
TRINITY_GG_10946_c28_g1	-	NA	14.435	30.9565	23.872	38.8985
TRINITY_GG_10946_c9_g1	-	NA	0.8175	1.022	0.3015	1.865
TRINITY_GG_10949_c11_g1	-	hypothetical protein	0.818	2.461	0.2575	2.844
TRINITY_GG_10949_c17_g1	AFL2T_10255	myosin heavy chain, putative	95.543	104.266	82.6565	103.493
TRINITY_GG_10949_c19_g1	AFL2T_10255	myosin heavy chain, clone	54.788	48.881	45.2245	55.5935
TRINITY_GG_10949_c4_g1	-	hypothetical protein	2.961	9.4665	5.5215	2.98
TRINITY_GG_10949_c43_g1	-	NA	582.509	579.827	544.373	700.171
TRINITY_GG_10949_c48_g1	-	NA	0	0	0	0
TRINITY_GG_1095_c0_g1	-	hypothetical protein	3.3175	4.748	4.1335	3.4175
TRINITY_GG_1095_c2_g1	AFL2T_01009	MIND kinetochore complex component Mtw1, putative	14.8325	11.978	15.3115	14.343
TRINITY_GG_10950_c0_g1	-	NA	2.4245	4.387	0.692	1.239
TRINITY_GG_10950_c6_g1	AFL2T_10256	mitochondrial carrier protein	13.856	11.7735	14.034	15.5485
TRINITY_GG_10951_c10_g1	-	NA	1.2525	1.223	0.531	2.1665
TRINITY_GG_10951_c4_g1	-	fungal transcription factor	86.63	104.043	89.2915	117.083
TRINITY_GG_10951_c5_g1	AFL2T_10257	alkaline phytoceramidase	34.203	25.423	29.207	28.1525
TRINITY_GG_10951_c6_g1	-	NA	19.691	7.5125	32.9975	45.344
TRINITY_GG_10952_c0_g1	AFL2T_10258	toxin biosynthesis protein	11.001	10.439	9.0085	10.34
TRINITY_GG_10953_c18_g1	AFL2T_10259	signaling protein SWIFT	8.6965	9.0365	8.212	9.8975
TRINITY_GG_10954_c0_g1	AFL2T_10260	hypothetical protein	2.9455	5.251	2.6125	4.014
TRINITY_GG_10955_c5_g1	AFL2T_10261	tRNA (guanine-N(7)-)-methyltransferase	11.6975	11.8035	11.592	11.711
TRINITY_GG_10956_c12_g1	AFL2T_10262	LIM domain protein	13.5295	11.53	11.744	12.873
TRINITY_GG_10957_c1_g1	AFL2T_10263	MFS transporter (Mch2), putative	2.065	1.582	1.515	1.719
TRINITY_GG_10957_c7_g1	-	NA	5.643	2.145	4.148	3.8035
TRINITY_GG_10958_c17_g1	AFL2T_10264	exosome complex exonuclease DIS3	19.3	19.141	22.1465	21.311
TRINITY_GG_10959_c4_g1	AFL2T_10265	nitrilase, putitive	12.634	13.326	10.8365	13.732
TRINITY_GG_1096_c3_g1	AFL2T_01010	MIF domain protein	1.991	2.5645	2.426	1.4125
TRINITY_GG_10960_c3_g1	AFL2T_10266	NADH-ubiquinone oxidoreductase	93.0225	97.0865	99.387	81.7405
TRINITY_GG_10961_c0_g1	-	NA	2.1905	0.203	1.6875	0.7735
TRINITY_GG_10961_c1_g1	-	NA	0.8465	2.0495	2.795	4.7235
TRINITY_GG_10961_c17_g1	-	NA	22.747	39.111	25.7435	28.5385
TRINITY_GG_10961_c2_g1	AFL2T_10267	DNA replication helicase	4.3705	4.237	4.5685	4.2655
TRINITY_GG_10961_c4_g1	-	ferric-chelate reductase	472.984	423.558	447.514	421.053
TRINITY_GG_10961_c48_g1	-	NA	130.714	134.301	147.906	125.65
TRINITY_GG_10962_c5_g1	AFL2T_10268	hypothetical protein	3.387	3.4135	4.08	4.25
TRINITY_GG_10963_c4_g1	AFL2T_10269	hypothetical protein	26.898	25.5745	25.1875	25.6735
TRINITY_GG_10964_c15_g1	AFL2T_10270	importin 11, putative	11.136	12.656	11.094	11.334
TRINITY_GG_10965_c0_g1	AFL2T_10271	conserved hypothetical protein	6.809	6.6945	10.061	8.1515
TRINITY_GG_10966_c15_g1	AFL2T_10272	betaine-aldehyde dehydrogenase, putative	62.688	66.093	56.9165	60.093
TRINITY_GG_10966_c2_g1	AFL2T_10273	hypothetical protein	1.697	3.1355	2.396	0
TRINITY_GG_10967_c5_g1	AFL2T_10273	acid phosphatase PHOa, partial	55.4505	46.994	39.937	41.7875
TRINITY_GG_10968_c3_g1	AFL2T_10274	peroxisome biosynthesis protein	14.0765	13.4935	13.342	12.0505
TRINITY_GG_10969_c0_g1	AFL2T_10275	mitochondrial dihydroxy acid dehydratase, putative	7.216	7.72	6.3745	6.058
TRINITY_GG_1097_c0_g1	AFL2T_01011	phosphatase, putative	7.122	5.928	4.03	5.6205
TRINITY_GG_10970_c9_g1	AFL2T_10276	dual specificity phosphatase	9.733	7.041	8.563	8.0605
TRINITY_GG_10971_c2_g1	AFL2T_10277	40S ribosomal protein S19	1259.63	1180.2	1236.79	1409.49
TRINITY_GG_10972_c8_g1	AFL2T_10278	conserved hypothetical protein	14.3445	12.667	17.259	13.3475
TRINITY_GG_10973_c7_g1	-	hypothetical protein	8.0005	7.6605	11.5905	8.702
TRINITY_GG_10973_c8_g1	AFL2T_10279	CAIB/BAIF family enzyme	2.412	2.5665	2.6785	2.432
TRINITY_GG_10974_c4_g1	AFL2T_10280	hypothetical protein	24.393	24.1525	22.973	23.856
TRINITY_GG_10975_c3_g1	AFL2T_10281	hypothetical protein	30.51	38.219	32.047	29.92
TRINITY_GG_10976_c3_g1	AFL2T_10282	ADP/ATP carrier protein	3595.63	2864.35	3425.06	3479.85
TRINITY_GG_10977_c14_g1	AFL2T_10283	ribosome biogenesis protein Kri1	28.2885	28.3805	37.6595	37.0395
TRINITY_GG_10977_c5_g1	-	NA	0	0	0.2445	0
TRINITY_GG_10978_c0_g1	AFL2T_10284	transcription factor SipA3	10.4155	9.8425	9.065	9.3305
TRINITY_GG_10979_c1_g1	AFL2T_10285	conserved hypothetical protein	10.595	11.293	10.832	9.706
TRINITY_GG_1098_c18_g1	AFL2T_01012	dihydrouridine synthase family protein	5.458	4.797	6.2105	7.661
TRINITY_GG_1098_c7_g1	-	NA	1.677	3.05	1.838	2.1485
TRINITY_GG_10980_c12_g1	AFL2T_10286	UDP-Glc/Gal endoplasmic reticulum nucleotide sugar transporter	13.9895	14.179	15.0795	13.073
TRINITY_GG_10980_c9_g1	-	50S ribosomal protein L6	0	0	0	0
TRINITY_GG_10981_c1_g1	-	NA	0	1.0255	1.4275	3.209
TRINITY_GG_10981_c7_g1	AFL2T_10287	peptidyl-prolyl cis-trans isomerase pin4	42.935	51.453	50.035	44.8605
TRINITY_GG_10982_c0_g1	AFL2T_10288	protein DFG10	51.455	42.749	44.0235	43.1215
TRINITY_GG_10983_c0_g1	AFL2T_10289	calpain	39.342	32.3835	30.037	31.8295
TRINITY_GG_10984_c0_g1	AFL2T_10290	hypothetical protein	0.3005	0.087	0	0
TRINITY_GG_10984_c15_g1	-	NA	407.081	334.937	434.625	368.442
TRINITY_GG_10984_c16_g1	AFL2T_10290	ankyrin repeat protein	66.959	66.7435	62.8635	61.165
TRINITY_GG_10984_c8_g1	-	hypothetical protein	1.07	1.775	2.1525	5.8515
TRINITY_GG_10985_c3_g1	-	hypothetical protein	1.532	0	1.78	0
TRINITY_GG_10985_c5_g1	AFL2T_10291	40S ribosomal protein S12	637.514	686.082	661.029	662.882
TRINITY_GG_10986_c12_g1	AFL2T_10292	hypothetical protein	24.0445	22.6	23.872	23.97
TRINITY_GG_10987_c0_g1	AFL2T_10293	D-galactonate dehydratase	2.7705	2.243	1.802	2.6805
TRINITY_GG_10987_c4_g1	-	hypothetical protein	3.6975	3.471	2.857	2.315
TRINITY_GG_10988_c0_g1	AFL2T_10294	uridine nucleosidase Urh1, putative	40.9815	40.1495	41.064	37.9105
TRINITY_GG_10988_c3_g1	-	NA	0	0.312	1.376	0
TRINITY_GG_10989_c4_g1	AFL2T_10295	hypothetical protein	10.181	8.0925	7.652	7.5225
TRINITY_GG_10989_c9_g1	-	methylcrotonoyl-CoA carboxylase beta chain	22.244	20.674	11.382	12.028
TRINITY_GG_1099_c5_g1	AFL2T_01013	WD40 domain protein	3.282	3.809	3.429	3.41
TRINITY_GG_10990_c5_g1	AFL2T_10296	hypothetical protein	26.305	25.439	22.1115	24.753
TRINITY_GG_10990_c6_g1	AFL2T_10296	hypothetical protein	19.6285	18.1705	12.701	18.93
TRINITY_GG_10991_c0_g1	AFL2T_10297	GTP-binding protein RBG1	43.5275	47.29	49.2365	57.712
TRINITY_GG_10991_c3_g1	-	hypothetical protein	12.711	12.8075	14.7205	22.182
TRINITY_GG_10992_c0_g1	AFL2T_10299	glycosyl transferase family 8 protein	20.9535	20.736	20.5705	19.5055
TRINITY_GG_10992_c1_g1	AFL2T_10298	cysteine dioxygenase	4.5905	5.049	4.705	4.9065
TRINITY_GG_10993_c0_g1	AFL2T_10299	glycosyl transferase family 8 protein	31.3085	30.5015	22.1935	22.338
TRINITY_GG_10994_c0_g1	-	Zn(II)2Cys6 transcription factor	0.9215	0.213	1.17	0
TRINITY_GG_10994_c6_g1	AFL2T_10300	alpha/beta hydrolase	11.805	11.8515	9.4525	8.4005
TRINITY_GG_10994_c7_g1	-	aflU / cypA / P450 monooxygenase	14.107	17.049	9.7435	12.003
TRINITY_GG_10994_c9_g1	-	NA	11.2585	8.9725	15.136	15.259
TRINITY_GG_10995_c8_g1	AFL2T_10301	hypothetical protein	6.5115	6.0405	5.425	5.63
TRINITY_GG_10996_c5_g1	AFL2T_10302	phosphatase PP2A regulatory subunit A	81.432	80.786	77.6845	75.3045
TRINITY_GG_10997_c8_g1	AFL2T_10303	phenylalanyl-tRNA synthetase	81.7245	78.7315	81.1825	83.3915
TRINITY_GG_10998_c1_g1	-	NA	3.067	3.5195	2.9175	2.6005
TRINITY_GG_10998_c3_g1	AFL2T_10304	40S ribosomal protein S3	1072.58	1030.53	1085.18	1191.43
TRINITY_GG_10999_c0_g1	AFL2T_10305	protein phosphatase	22.0335	20.175	20.317	19.2765
TRINITY_GG_110_c5_g1	AFL2T_00089	cytochrome P450 (ordA)	0.0295	0.118	0.26	0.118
TRINITY_GG_1100_c2_g1	AFL2T_01014	40S ribosomal protein	4027.97	3557.87	3873.78	4064.13
TRINITY_GG_11000_c0_g1	AFL2T_10306	fungal specific transcription factor, putative	2.5835	2.444	2.2005	1.9305
TRINITY_GG_11001_c7_g1	AFL2T_10307	nmrA-like family protein	9.0325	8.1535	8.5905	7.8945
TRINITY_GG_11002_c2_g1	-	NA	0	0.353	0	2.016
TRINITY_GG_11002_c3_g1	AFL2T_10308	hypothetical protein	1.9425	1.554	1.3445	1.1775
TRINITY_GG_11003_c17_g1	AFL2T_10309	EEIG1/EHBP1 N-terminal domain	18.9625	18.4875	15.9675	15.491
TRINITY_GG_11003_c18_g1	AFL2T_10309	nuclear-mitochondrial protein Rmp1, putative	8.78	7.0815	7.8695	9.072
TRINITY_GG_11003_c4_g1	-	NA	0	0.5285	0.4605	1.2885
TRINITY_GG_11004_c3_g1	AFL2T_10310	hypothetical protein	12.429	11.907	12.6735	12.336
TRINITY_GG_11005_c10_g1	AFL2T_10311	hypothetical protein	66.1555	78.6955	52.331	55.29
TRINITY_GG_11005_c11_g1	AFL2T_10311	hypothetical protein	52.8925	51.716	40.1465	39.6315
TRINITY_GG_11008_c0_g1	AFL2T_10313	conserved hypothetical protein	49.3425	39.2975	50.0535	41.9705
TRINITY_GG_11009_c1_g1	-	NA	8.928	7.181	4.4385	9.175
TRINITY_GG_11009_c10_g1	-	NA	419.452	328.347	344.264	302.045
TRINITY_GG_11009_c11_g1	AFL2T_10314	conserved hypothetical protein	13.497	11.639	9.278	9.4
TRINITY_GG_11009_c3_g1	-	NA	0.5915	0.788	0.313	1.012
TRINITY_GG_1101_c6_g1	AFL2T_01015	heme/steroid binding domain protein	33.1925	39.1445	26.162	26.452
TRINITY_GG_11010_c3_g1	AFL2T_10315	splicing factor 3B subunit 10 (SF3b10)	87.2925	69.289	93.5395	75.0235
TRINITY_GG_11011_c1_g1	AFL2T_10316	tRNA-specific adenosine deaminase, putative	2.468	2.2005	3.2375	2.883
TRINITY_GG_11011_c17_g1	-	NA	60.395	64.951	61.481	54.8585
TRINITY_GG_11012_c5_g1	AFL2T_10317	delta(14)-sterol reductase	26.2855	16.799	21.5635	17.1225
TRINITY_GG_11012_c7_g1	AFL2T_10316	tRNA-specific adenosine deaminase	5.706	7.12	8.841	4.5
TRINITY_GG_11013_c0_g1	AFL2T_10318	cation-independent mannose-6-phosphate receptor CI-MPR	25.1075	25.9415	23.5405	20.758
TRINITY_GG_11014_c7_g1	AFL2T_10319	C6 transcription factor	15.165	13.9885	15.0255	14.611
TRINITY_GG_11014_c8_g1	-	integral membrane protein	114.53	85.002	77.6045	87.1575
TRINITY_GG_11015_c4_g1	AFL2T_10320	C6 transcription factor	10.439	9.754	8.1195	9.219
TRINITY_GG_11016_c1_g1	AFL2T_10321	15-hydroxyprostaglandin dehydrogenase (NAD(+))	5.046	4.8995	4.202	3.9695
TRINITY_GG_11017_c16_g1	-	NA	17.4865	22.1885	22.2955	23.2485
TRINITY_GG_11017_c19_g1	AFL2T_10322	hypothetical protein	3.886	4.102	1.815	4.545
TRINITY_GG_11017_c2_g1	AFL2T_10322	beta-glucosidase, putative	12.43	15.4405	9.472	10.049
TRINITY_GG_11018_c0_g1	AFL2T_10323	conserved hypothetical protein	9.035	9.543	10.1855	7.8135
TRINITY_GG_11018_c1_g1	-	hypothetical protein	17.755	19.8375	12.9705	15.7835
TRINITY_GG_11018_c10_g1	AFL2T_10323	inositol phospholipid synthesis protein, Scs3p	20.792	14.3275	11.2195	14.26
TRINITY_GG_11019_c1_g1	AFL2T_10324	hypothetical protein	1.197	0.9085	1.2905	1.0065
TRINITY_GG_11019_c9_g1	AFL2T_10324	erythromycin esterase, putative	1.993	2.2405	1.6185	1.5575
TRINITY_GG_1102_c0_g1	-	polyketide synthase	5.3355	4.681	2.642	4.93
TRINITY_GG_1102_c1_g1	-	NA	0.283	0.9675	0	0.3785
TRINITY_GG_1102_c7_g1	AFL2T_01016	GTP-binding protein gtr2	17.7025	15.416	14.3375	15.9765
TRINITY_GG_11020_c0_g1	AFL2T_10325	zinc binding dehydrogenase	4.976	3.9165	3.462	2.275
TRINITY_GG_11020_c3_g1	-	hypothetical protein	0	0	0	0
TRINITY_GG_11021_c2_g1	-	NA	4.136	11.1065	6.572	9.183
TRINITY_GG_11021_c7_g1	AFL2T_10326	hypothetical protein	32.641	29.1365	29.3505	29.4635
TRINITY_GG_11022_c21_g1	AFL2T_10327	TBP associated factor (Mot1)	9.676	9.464	8.5205	9.796
TRINITY_GG_11022_c23_g1	-	NA	31.505	33.9415	28.609	23.1505
TRINITY_GG_11022_c3_g1	AFL2T_11863	hypothetical protein	0.872	1.3135	0	0
TRINITY_GG_11023_c5_g1	AFL2T_10328	NADH-ubiquinone oxidoreductase kD subunit	253.023	282.384	256.737	258.105
TRINITY_GG_11024_c0_g1	-	hypothetical protein	0	0	0	0
TRINITY_GG_11024_c13_g1	AFL2T_10329	protein transport protein Sec39, putative	18.607	19.725	17.9745	18.248
TRINITY_GG_11025_c4_g1	AFL2T_10330	MAP kinase kinase (Mkk2)	71.4215	69.524	66.6455	63.898
TRINITY_GG_11027_c4_g1	AFL2T_10332	GPI anchored serine-rich protein	223.913	199.952	236.268	240.178
TRINITY_GG_11028_c0_g1	-	NA	0	0	0.6235	0.275
TRINITY_GG_11028_c5_g1	AFL2T_10333	hypothetical protein	5.9285	3.157	4.082	4.698
TRINITY_GG_11029_c8_g1	AFL2T_10334	DnaJ and TPR domain protein	30.438	35.5505	33.9045	39.3655
TRINITY_GG_1103_c0_g1	-	transcription factor RfeF	84.6345	80.153	98.9835	69.1445
TRINITY_GG_1103_c1_g1	-	hypothetical protein	4.752	2.8795	1.552	3.6705
TRINITY_GG_1103_c4_g1	-	NA	1.4335	0.3725	0.997	1.54
TRINITY_GG_1103_c9_g1	AFL2T_01017	histidine acid phosphatase	30.6335	27.54	24.993	25.215
TRINITY_GG_11030_c4_g1	AFL2T_10335	Dynamin family protein	0.7195	0.7425	0.895	0.537
TRINITY_GG_11030_c5_g1	AFL2T_10335	hypothetical protein	0	0.3965	0.82	1.54
TRINITY_GG_11031_c0_g1	-	hypothetical protein	0.739	0.2805	1.211	0
TRINITY_GG_11031_c4_g1	AFL2T_10336	hypothetical protein	0.201	0.197	0.7765	0
TRINITY_GG_11031_c6_g1	AFL2T_10336	hypothetical protein	0.306	0.2165	0.068	0.301
TRINITY_GG_11032_c1_g1	AFL2T_10337	L-serine dehydratase, putative	4.0625	4.8275	3.7145	4.4325
TRINITY_GG_11033_c1_g1	AFL2T_10338	hypothetical protein	0	0.7255	0	0
TRINITY_GG_11036_c7_g1	AFL2T_10339	pantothenate transporter, putative	0	0	0	1.2835
TRINITY_GG_11037_c5_g1	AFL2T_10340	Taurine catabolism dioxygenase TauD/TfdA	0.285	0.389	0.048	0.6505
TRINITY_GG_11038_c4_g1	AFL2T_10341	hypothetical protein	28.45	26.688	28.1985	30.607
TRINITY_GG_11039_c8_g1	AFL2T_10342	hypothetical protein	19.4005	18.907	18.4795	17.886
TRINITY_GG_1104_c12_g1	AFL2T_01019	bZIP transcription factor (LziP)	255.306	264.008	249.197	227.504
TRINITY_GG_1104_c13_g1	AFL2T_01018	hypothetical protein	12.673	12.386	12.644	12.363
TRINITY_GG_11040_c4_g1	AFL2T_10343	C6 transcription factor, putative	12.437	13.2385	9.54	11.1385
TRINITY_GG_11041_c9_g1	AFL2T_10344	conserved hypothetical protein	22.6745	14.326	13.4635	11.507
TRINITY_GG_11042_c3_g1	AFL2T_10345	phosphoribosylamidoimidazole-succinocarboxamidesynthase	46.276	43.322	45.259	47.936
TRINITY_GG_11043_c5_g1	AFL2T_10346	Protein phosphatase 4 core regulatory subunit R2	28.684	29.085	28.971	22.998
TRINITY_GG_11044_c13_g1	AFL2T_10347	copper-transporting ATPase, putative	48.318	54.137	44.792	47.268
TRINITY_GG_11045_c5_g1	AFL2T_10348	COP9 signalosome complex subunit 7	30.741	28.609	27.9225	27.0525
TRINITY_GG_11046_c4_g1	AFL2T_10349	RGS domain protein (Rax1)	24.528	21.1285	25.2575	25.706
TRINITY_GG_11047_c0_g1	AFL2T_10350	histone acetyltransferase GCN5	11.9085	13.9295	12.122	12.284
TRINITY_GG_11048_c6_g1	AFL2T_10351	DNA repair protein Rad1	15.488	16.8865	16.131	14.421
TRINITY_GG_11049_c3_g1	AFL2T_10352	fructose-bisphosphate aldolase, putative	2.0055	2.1195	2.613	2.2195
TRINITY_GG_1105_c11_g1	-	hydrophobin	155.981	158.601	131.803	167.127
TRINITY_GG_1105_c12_g1	AFL2T_01019	bZIP transcription factor (LziP), putative	108.434	98.986	94.0975	94.4305
TRINITY_GG_11050_c0_g1	AFL2T_10353	hypothetical protein	3.8005	2.869	2.7675	2.5975
TRINITY_GG_11051_c0_g1	-	hypothetical protein	10.976	13.2705	13.8705	14.0755
TRINITY_GG_11051_c2_g1	AFL2T_10354	permease of the major facilitator	3.0355	2.6385	3.112	2.6785
TRINITY_GG_11052_c5_g1	AFL2T_10355	short chain alcohol dehydrogenase, putative	4.2055	3.797	3.2845	3.2885
TRINITY_GG_11053_c15_g1	AFL2T_10356	ubiquitin C-terminal hydrolase CreB	15.353	13.349	11.61	11.9975
TRINITY_GG_11054_c7_g1	-	NA	17.8755	26.191	28.295	23.361
TRINITY_GG_11054_c8_g1	AFL2T_10357	alpha-1,6-mannosyltransferase subunit (Ecm39), putative	7.2475	7.455	6.4165	6.029
TRINITY_GG_11055_c7_g1	AFL2T_10358	dynactin subunit, putative	17.3495	16.521	17.024	16.577
TRINITY_GG_11056_c5_g1	AFL2T_10359	conserved hypothetical protein	123.024	124.709	110.484	107.728
TRINITY_GG_11057_c5_g1	-	NA	0.3805	0.525	0	0
TRINITY_GG_11057_c7_g1	AFL2T_10360	methylmalonate-semialdehyde dehydrogenase, putative	77.9415	91.886	59.009	57.1745
TRINITY_GG_11058_c4_g1	AFL2T_10361	calnexin	167.098	172.257	138.977	145.116
TRINITY_GG_11059_c6_g1	AFL2T_10362	methylthioribulose-1-phosphate dehydratase	52.311	60.7685	50.0205	55.202
TRINITY_GG_1106_c4_g1	AFL2T_01020	conidiation-specific protein (Con-10), putative	20.402	14.8785	32.9845	37.937
TRINITY_GG_11060_c0_g1	AFL2T_10363	sorting nexin 3	28.379	25.0485	27.2265	26.0205
TRINITY_GG_11061_c1_g1	AFL2T_10364	mitochondrial 54S ribosomal protein YmL36	49.79	47.146	52.0995	57.478
TRINITY_GG_11062_c4_g1	AFL2T_10365	oxidoreductase	20.958	14.6985	18.048	19.512
TRINITY_GG_11063_c0_g1	AFL2T_10366	folylpolyglutamate synthase	2.54	2.5485	2.125	2.172
TRINITY_GG_11063_c10_g1	-	hypothetical protein	19.168	5.7525	6.398	3.713
TRINITY_GG_11064_c0_g1	AFL2T_10367	ubiquitination network signaling protein acrB, putative	39.4625	41.121	41.448	43.1735
TRINITY_GG_11065_c0_g1	AFL2T_10368	hypothetical protein	1.9335	2.25	2.239	2.35
TRINITY_GG_11066_c0_g1	AFL2T_10369	SAM binding motif containing protein	13.9185	12.6495	12.081	9.353
TRINITY_GG_11067_c6_g1	AFL2T_10370	glucose-repressible alcohol dehydrogenase transcriptional effector	49.2355	48.388	48.0205	48.3445
TRINITY_GG_11068_c1_g1	AFL2T_10371	tRNA methyltransferase	7.7105	6.645	8.506	7.5005
TRINITY_GG_11068_c2_g1	-	NA	5.552	5.2135	1.312	4.4015
TRINITY_GG_11069_c0_g1	-	NA	0	1.3835	0	0
TRINITY_GG_11069_c7_g1	AFL2T_10372	Phosphoserine phosphatase, putative	49.153	51.3375	46.0615	46.572
TRINITY_GG_1107_c4_g1	AFL2T_01021	thioredoxin, putative	132.333	167.435	155.125	159.618
TRINITY_GG_11070_c5_g1	AFL2T_10373	phosphoesterase	24.1365	26.1735	24.48	27.275
TRINITY_GG_11071_c0_g1	AFL2T_10374	NADH-cytochrome b-5 reductase	33.5495	41.8385	33.438	38.4235
TRINITY_GG_11072_c4_g1	AFL2T_10375	conserved hypothetical protein	309.605	344.761	246.693	235.653
TRINITY_GG_11073_c0_g1	-	NA	0	0.8555	0.374	0
TRINITY_GG_11073_c8_g1	AFL2T_10376	hypothetical protein	13.262	11.985	9.55	10.377
TRINITY_GG_11074_c2_g1	AFL2T_10377	DNA repair protein Rad50	5.2875	5.804	5.64	5.451
TRINITY_GG_11074_c23_g1	AFL2T_10377	histidyl-tRNA synthetase	53.1095	49.473	52.796	59.2185
TRINITY_GG_11074_c7_g1	-	NA	4.9185	5.153	2.368	1.0575
TRINITY_GG_11075_c6_g1	AFL2T_10378	ubiquinone biosynthesis monooxgenase (Coq6), putative	37.1925	30.4875	31.8245	27.6415
TRINITY_GG_11076_c0_g1	AFL2T_10379	hypothetical protein	61.675	65.012	66.6475	54.391
TRINITY_GG_11076_c1_g1	-	hypothetical protein	7.9155	11.702	11.3305	4.68
TRINITY_GG_11077_c4_g1	-	NA	1.8255	0.3725	0	0
TRINITY_GG_11077_c5_g1	AFL2T_10380	peptidase S8 and S53 subtilisin kexin sedolisin	29.9025	27.3875	26.4825	25.702
TRINITY_GG_11078_c3_g1	-	NA	0	0	0	0
TRINITY_GG_11078_c5_g1	AFL2T_10381	peptidase S8 and S53 subtilisin kexin sedolisin	21.847	22.7655	21.153	23.216
TRINITY_GG_11079_c0_g1	AFL2T_10382	hypothetical protein	10.678	11.4285	11.6265	12.5145
TRINITY_GG_11079_c3_g1	-	tetratricopeptide repeat domain-containing protein	0	0	0	0
TRINITY_GG_1108_c11_g1	AFL2T_01023	hypothetical protein	0.35	0	1.074	0.4375
TRINITY_GG_1108_c13_g1	AFL2T_01022	ABC transporter	5.695	8.948	7.4855	9.3205
TRINITY_GG_11080_c3_g1	AFL2T_10383	thioredoxin reductase	475.261	405.277	548.238	696.487
TRINITY_GG_11081_c13_g1	AFL2T_10384	lysine-specific histone demethylase Aof2	3.833	3.6	4.09	3.611
TRINITY_GG_11082_c5_g1	AFL2T_10385	golgi apparatus membrane protein	25.842	20.7795	22.165	20.6975
TRINITY_GG_11083_c1_g1	AFL2T_10387	citrate lyase beta subunit	1.671	0	0.585	0.8295
TRINITY_GG_11083_c6_g1	AFL2T_10386	CCCH zinc finger and SMR domain protein	35.9855	38.463	32.7035	33.84
TRINITY_GG_11084_c0_g1	AFL2T_10387	citrate lyase beta subunit, partial	30.7035	31.4405	24.789	26.094
TRINITY_GG_11084_c3_g1	-	NA	0.843	2.379	2.2525	0.1775
TRINITY_GG_11085_c0_g1	AFL2T_10388	golgi apparatus membrane protein tvp23	33.181	26.2905	26.6325	22.6275
TRINITY_GG_11085_c1_g1	-	NA	6.4385	3.684	1.616	2.2935
TRINITY_GG_11086_c0_g1	AFL2T_10389	hypothetical protein	121.948	158.34	118.821	124.93
TRINITY_GG_11086_c8_g1	AFL2T_10390	Heterokaryon incompatibility protein HET	0	1.065	0	0
TRINITY_GG_11087_c0_g1	AFL2T_10390	Heterokaryon incompatibility	2.396	2.038	1.449	2.191
TRINITY_GG_11089_c4_g1	AFL2T_10391	tubulin alpha-1 chain	352.052	337.745	345.327	319.511
TRINITY_GG_1109_c1_g1	AFL2T_01023	hypothetical protein	3.441	3.292	3.5255	2.9405
TRINITY_GG_11090_c0_g1	AFL2T_10392	hypothetical protein	1.013	1.17	2.2735	1.279
TRINITY_GG_11091_c0_g1	-	HAD-superfamily hydrolase subfamily IA variant 2	0	0	0	0
TRINITY_GG_11091_c6_g1	AFL2T_10393	haloalkanoic acid dehalogenase	9.819	12.792	10.9635	11.12
TRINITY_GG_11092_c0_g1	AFL2T_10394	sugar transporter	2.29	2.3805	2.331	2.3395
TRINITY_GG_11092_c0_g2	AFL2T_10394	hypothetical protein	1.2315	2.6065	1.1235	2.862
TRINITY_GG_11093_c7_g1	AFL2T_10395	sugar transporter	64.8135	91.0115	30.398	53.0105
TRINITY_GG_11094_c0_g1	AFL2T_10396	hypothetical protein	1.1325	0.587	0.7355	0.6305
TRINITY_GG_11095_c0_g1	AFL2T_10397	zinc knuckle transcription factor (CnjB)	3.5745	3.174	2.5855	1.186
TRINITY_GG_11095_c1_g1	AFL2T_10397	zinc knuckle transcription factor (CnjB)	0.5955	0.725	0.846	0.31
TRINITY_GG_11096_c5_g1	AFL2T_10398	MFS transporter, putative	9.307	9.1865	8.695	10.7175
TRINITY_GG_11097_c9_g1	AFL2T_10399	glutamine synthetase	767.698	968.39	858.116	1054.3
TRINITY_GG_11098_c0_g1	AFL2T_10400	Mediator complex, subunit Med1-containing protein	12.6825	11.8965	12.916	11.8205
TRINITY_GG_11099_c3_g1	AFL2T_10401	hypothetical protein	21.857	15.433	18.67	21.2275
TRINITY_GG_111_c2_g1	AFL2T_00091	SAM domain methyltransferase, putative	1.0695	0.1885	0	0
TRINITY_GG_111_c4_g1	AFL2T_00090	cytochrome P450 monooxygenase	0.6225	0.6995	0.541	0.5505
TRINITY_GG_1110_c0_g1	AFL2T_01024	molybdenum cofactor biosynthesis pathway protein	24.884	27.385	22.5875	22.2795
TRINITY_GG_1110_c2_g1	-	NA	1.293	0.9395	1.568	1.4505
TRINITY_GG_1110_c4_g1	-	hypothetical protein	3.499	1.688	3.2465	1.032
TRINITY_GG_1110_c9_g1	-	hypothetical protein	0.478	0.977	1.0265	1.5035
TRINITY_GG_11100_c9_g1	AFL2T_10402	hypothetical protein	7.3475	8.3975	5.7335	6.4875
TRINITY_GG_11101_c8_g1	AFL2T_10403	TPR domain protein	12.465	13.514	11.8935	13.7455
TRINITY_GG_11102_c4_g1	AFL2T_10404	guanine nucleotide-binding protein subunit beta-like protein	1279.93	1180.44	1241.91	1381.11
TRINITY_GG_11103_c4_g1	AFL2T_10405	TPR repeat protein	33.1535	25.8495	27.7865	27.2875
TRINITY_GG_11104_c4_g1	AFL2T_10406	COPII-coated vesicle membrane protein, putative	89.301	75.5105	78.7595	66.128
TRINITY_GG_11105_c13_g1	AFL2T_10407	hypothetical protein	11.1435	11.588	10.6235	12.1445
TRINITY_GG_11105_c9_g1	-	60S acidic ribosomal protein P1	84.2155	112.679	111.334	134.26
TRINITY_GG_11106_c1_g1	-	NA	6.0955	3.7105	4.324	3.3025
TRINITY_GG_11106_c4_g1	AFL2T_10408	hypothetical protein	58.753	60.359	63.795	65.36
TRINITY_GG_11107_c8_g1	AFL2T_10409	Conidiophore development regulator wetA	14.023	12.802	14.0175	15.664
TRINITY_GG_11108_c3_g1	AFL2T_10410	NADH:ubiquinone oxidoreductase 17.2 kD subunit	69.4985	50.171	58.977	50.7685
TRINITY_GG_11109_c9_g1	AFL2T_10411	calponin domain-containing protein, putative	17.5525	15.856	14.8835	16.843
TRINITY_GG_1111_c7_g1	AFL2T_01025	molybdenum cofactor biosynthesis protein A	18.6545	18.086	24.4055	28.4315
TRINITY_GG_1111_c8_g1	-	AMP-dependent synthetase and ligase	31.8375	30.076	22.68	18.972
TRINITY_GG_11110_c0_g1	AFL2T_10412	conserved hypothetical protein	8.2925	10.8575	8.3545	7.9515
TRINITY_GG_11110_c9_g1	-	NA	2.877	0.179	1.71	0.216
TRINITY_GG_11111_c3_g1	AFL2T_10413	protein ORM1	52.876	51.9435	62.275	58.335
TRINITY_GG_11112_c0_g1	-	NA	0	0	0	0
TRINITY_GG_11112_c4_g1	AFL2T_10414	zinc knuckle domain protein	19.2885	14.6875	17.6725	17.781
TRINITY_GG_11113_c0_g1	AFL2T_10415	HAD superfamily hydrolase	43.589	51.7775	47.6055	46.558
TRINITY_GG_11113_c4_g1	-	NA	22.016	27.4205	16.602	20.9645
TRINITY_GG_11115_c24_g1	AFL2T_10416	hypothetical protein	0	0.6595	0	0
TRINITY_GG_11117_c4_g1	AFL2T_10418	DUF1993-containing protein	83.4895	87.41	78.724	79.5025
TRINITY_GG_11118_c0_g1	AFL2T_10419	metallo-beta-lactamase family protein	44.702	35.0315	21.8635	20.1345
TRINITY_GG_11118_c4_g1	-	hypothetical protein	2.2855	0.914	0.585	3.031
TRINITY_GG_11118_c5_g1	AFL2T_10419	hypothetical protein	0.4095	0.953	0.299	0.562
TRINITY_GG_11119_c0_g1	AFL2T_10420	metallo-beta-lactamase family protein	8.9985	7.559	8.1715	10.6305
TRINITY_GG_1112_c5_g1	AFL2T_01026	UPF0120 domain-containing protein	25.5235	22.6275	33.5085	30.414
TRINITY_GG_11120_c0_g1	-	NA	14.1765	12.9495	13.267	7.6755
TRINITY_GG_11120_c1_g1	-	NA	0	0.3425	0	0
TRINITY_GG_11122_c8_g1	AFL2T_10422	conserved hypothetical protein	0.0445	0.501	0.2395	0.4235
TRINITY_GG_11123_c0_g1	AFL2T_10423	hypothetical protein	42.569	43.0975	45.244	45.9585
TRINITY_GG_11123_c13_g1	-	NA	11.402	9.742	10.245	10.317
TRINITY_GG_11124_c10_g1	AFL2T_10424	ATP-dependent RNA helicase, putative	30.8055	28.902	41.7845	42.727
TRINITY_GG_11125_c0_g1	AFL2T_10425	hypothetical protein	1.7705	1.7695	1.5795	2.2335
TRINITY_GG_11125_c1_g1	AFL2T_10425	DUF907 domain protein	0.5115	0.1965	0.5955	1.081
TRINITY_GG_11126_c3_g1	-	NA	0.3545	1.6605	0.851	0.9925
TRINITY_GG_11126_c9_g1	AFL2T_10426	TRP-like family protein	138.519	136.489	143.207	132.632
TRINITY_GG_11127_c4_g1	AFL2T_10427	hypothetical protein	22.4335	20.6465	22.7135	25.245
TRINITY_GG_11127_c6_g1	-	glutamate/leucine/phenylalanine/valine dehydrogenase	6.064	12.4085	8.735	10.4115
TRINITY_GG_11128_c5_g1	AFL2T_10428	hypothetical protein	12.4425	15.455	22.819	22.6525
TRINITY_GG_11129_c4_g1	-	ATP-dependent RNA helicase CHL1	0	0	0	0
TRINITY_GG_11129_c5_g1	AFL2T_10429	actin	13.6845	11.7105	12.179	12.143
TRINITY_GG_1113_c0_g1	AFL2T_01027	vacuolar protein sorting-associated protein Vps28	29.9415	27.935	27.7615	25.747
TRINITY_GG_11130_c4_g1	AFL2T_10430	37S ribosomal protein Rsm24	49.4735	44.118	50.755	47.6745
TRINITY_GG_11131_c11_g1	AFL2T_10431	conserved hypothetical protein	0.9495	1.155	0.682	1.0195
TRINITY_GG_11132_c2_g1	AFL2T_10432	helicase domain-containing protein	5.3225	5.391	5.7045	5.2845
TRINITY_GG_11132_c6_g1	AFL2T_00270	hypothetical protein	21.3105	21.602	15.74	19.363
TRINITY_GG_11133_c4_g1	AFL2T_10433	RNA methyltransferase	12.303	10.0475	14.014	11.4215
TRINITY_GG_11134_c4_g1	AFL2T_10434	aspartic endopeptidase (AP1)	18.045	20.4705	17.816	17.667
TRINITY_GG_11135_c8_g1	AFL2T_10435	ISWI chromatin-remodeling complex ATPase ISW2	24.8935	25.957	25.719	26.362
TRINITY_GG_11136_c2_g1	AFL2T_10436	hypothetical protein	28.457	27.94	27.4125	29.347
TRINITY_GG_11137_c1_g1	AFL2T_10437	conserved hypothetical protein	36.5695	37.041	37.8495	38.5655
TRINITY_GG_11138_c4_g1	AFL2T_10438	AP-3 adaptor complex subunit mu, putative	20.3885	19.5905	18.5885	18.8525
TRINITY_GG_11139_c0_g1	AFL2T_10439	Aldehyde Dehydrogenase	30.223	29.225	24.2155	21.084
TRINITY_GG_1114_c0_g1	AFL2T_01028	N2,N2-dimethylguanosine tRNA methyltransferase, putative	12.259	10.7755	12.4045	15.281
TRINITY_GG_11140_c4_g1	AFL2T_10440	isocitrate lyase AcuD	577.503	601.264	579.5	773.308
TRINITY_GG_11141_c7_g1	AFL2T_10441	OTU-like cysteine protease, putative	18.4985	19.6245	22.0565	20.6565
TRINITY_GG_11142_c5_g1	AFL2T_10442	oxidoreductase, short chain dehydrogenase/reductase	31.198	34.2515	31.888	32.2995
TRINITY_GG_11143_c0_g1	AFL2T_10443	potassium uptake transporter, putative	19.863	17.704	16.5515	12.6105
TRINITY_GG_11144_c3_g1	-	NA	5.228	1.4	1.3565	1.847
TRINITY_GG_11144_c6_g1	AFL2T_10444	neutral trehalase	45.6355	37.3085	38.907	40.085
TRINITY_GG_11145_c3_g1	AFL2T_10445	structural toxin protein RtxA	36.166	50.964	31.9745	35.591
TRINITY_GG_11146_c0_g1	AFL2T_10446	MFS multidrug resistance transporter, putative	4.8545	4.7725	4.441	5.1125
TRINITY_GG_11146_c2_g1	-	NA	0.4115	0.4255	0	0.521
TRINITY_GG_11147_c1_g1	AFL2T_10447	hypothetical protein	0.185	0.3525	0.1505	0.69
TRINITY_GG_11148_c0_g1	AFL2T_10448	PE repeat family protein	25.255	31.5415	28.4545	28.6995
TRINITY_GG_11148_c2_g1	-	hypothetical protein	1.831	2.456	3.753	0
TRINITY_GG_11148_c3_g1	-	glutathione-dependent formaldehyde-activating GFA	14.1085	14.569	14.847	25.4365
TRINITY_GG_11149_c12_g1	AFL2T_10449	gamma-glutamyltranspeptidase	13.6025	11.1655	12.24	10.8065
TRINITY_GG_1115_c0_g1	AFL2T_01029	conserved hypothetical protein	11.271	11.2485	10.419	9.779
TRINITY_GG_11150_c0_g1	AFL2T_10450	hypothetical protein	23.253	17.449	21.6655	20.28
TRINITY_GG_11150_c1_g1	-	dynactin Arp1 p25 subunit	0	1.3315	0	0.639
TRINITY_GG_11151_c3_g1	AFL2T_10451	C2H2 finger domain protein, putative	14.539	14.275	12.834	13.797
TRINITY_GG_11152_c3_g1	AFL2T_10452	WSC domain protein, putative	169.044	150.694	164.119	147.046
TRINITY_GG_11153_c0_g1	AFL2T_10453	hypothetical protein	1.3945	3.3655	4.331	3.759
TRINITY_GG_11154_c0_g1	AFL2T_10454	phosphatidylserine synthase	53.0705	41.5335	50.4155	45.797
TRINITY_GG_11155_c3_g1	AFL2T_10455	hypothetical protein	143.337	118.068	157.685	153.666
TRINITY_GG_11156_c7_g1	AFL2T_10456	threonyl-tRNA synthetase, putative	101.293	114.066	111.12	121.868
TRINITY_GG_11157_c0_g1	-	NA	180.051	149.5	180.219	166.577
TRINITY_GG_11157_c8_g1	AFL2T_10457	hypothetical protein	23.68	25.566	27.072	28.002
TRINITY_GG_11158_c5_g1	AFL2T_10458	mitogen-activated protein kinase spm1	63.0255	58.7175	59.1075	56.466
TRINITY_GG_11159_c1_g1	-	hypothetical protein	3.8	1.4045	1.285	0.452
TRINITY_GG_11159_c6_g1	AFL2T_10459	conserved hypothetical protein	32.03	31.288	30.5565	32.9425
TRINITY_GG_1116_c8_g1	-	NA	9.312	10.325	20.034	10.371
TRINITY_GG_1116_c9_g1	AFL2T_01030	ATP-dependent RNA helicase rok1	7.9425	8.313	10.0045	9.9605
TRINITY_GG_11160_c3_g1	-	NA	0.118	0	0.187	1.5305
TRINITY_GG_11160_c4_g1	AFL2T_10460	metal homeostatis protein bsd2	55.606	51.994	52.26	53.8295
TRINITY_GG_11161_c2_g1	AFL2T_10461	hypothetical protein	49.1045	45.2935	51.2085	50.2895
TRINITY_GG_11162_c3_g1	AFL2T_10462	3-oxoacid CoA-transferase subunit B	32.1015	35.9955	28.176	27.7175
TRINITY_GG_11163_c0_g1	AFL2T_10463	ubiquitin carboxyl-terminal hydrolase	11.4045	12.027	9.795	11.021
TRINITY_GG_11163_c13_g1	-	NA	32.0415	19.1615	28.3515	16.291
TRINITY_GG_11164_c3_g1	AFL2T_10464	NADH-ubiquinone oxidoreductase 213 kDa subunit	173.731	152.854	152.906	143.026
TRINITY_GG_11165_c1_g1	AFL2T_10465	hypothetical protein	0.5285	1.4195	0	0
TRINITY_GG_11165_c4_g1	-	NA	10.719	11.783	10.326	7.8685
TRINITY_GG_11165_c5_g1	AFL2T_10465	hypothetical protein	10.276	13.99	9.751	11.732
TRINITY_GG_11166_c1_g1	AFL2T_10466	hypothetical protein	16.4905	14.464	15.0315	13.112
TRINITY_GG_11167_c0_g1	AFL2T_10467	RNP domain protein	159.867	140.8	132.864	138.084
TRINITY_GG_11168_c6_g1	AFL2T_10468	ubiquinone biosynthesis protein coq9	63.9735	60.9285	55.3435	55.5665
TRINITY_GG_11169_c6_g1	AFL2T_10469	hypothetical protein	4.634	5.1	4.145	5.559
TRINITY_GG_1117_c3_g1	AFL2T_01031	ATP-dependent RNA helicase	8.5305	7.241	10.4225	10.28
TRINITY_GG_11170_c6_g1	AFL2T_10470	WD domain protein	5.5915	4.5435	5.1215	5.468
TRINITY_GG_11171_c17_g1	AFL2T_10471	GTPase activating protein (BUD2/CLA2)	10.6875	11.0125	11.557	11.44
TRINITY_GG_11172_c14_g1	AFL2T_10472	hypothetical protein	1.714	1.443	0.8885	2.0515
TRINITY_GG_11173_c6_g1	AFL2T_10473	autophagy protein Apg9, putative	24.6125	24.138	22.8335	23.836
TRINITY_GG_11173_c7_g1	AFL2T_10473	autophagy-related protein 9	24.8595	23.231	22.4425	24.1435
TRINITY_GG_11174_c1_g1	AFL2T_10474	muramidase, putative	4.2965	3.1165	3.3835	2.847
TRINITY_GG_11174_c7_g1	-	NA	5.1855	14.6725	8.145	9.031
TRINITY_GG_11175_c0_g1	AFL2T_10475	hypothetical protein	4.1875	3.1895	3.504	3.892
TRINITY_GG_11175_c1_g1	AFL2T_10475	hypothetical protein	1.687	1.971	2.119	1.128
TRINITY_GG_11175_c13_g1	-	NA	0	0.433	1.1315	0
TRINITY_GG_11175_c3_g1	-	NA	0.1775	0	0	0
TRINITY_GG_11177_c0_g1	-	NA	14.217	8.0215	8.029	14.5745
TRINITY_GG_11177_c10_g1	AFL2T_10477	hypothetical protein	33.5835	34.406	34.876	31.5915
TRINITY_GG_11177_c9_g1	-	UPF0311 domain-containing protein	0	0	0	0
TRINITY_GG_11178_c0_g1	-	NA	4.7005	4.5365	5.83	2.5215
TRINITY_GG_11178_c11_g1	AFL2T_10478	hypothetical protein	24.706	22.602	24.151	22.357
TRINITY_GG_11178_c2_g1	-	hypothetical protein	8.369	4.6905	5.649	5.679
TRINITY_GG_11178_c4_g1	-	hypothetical protein	0.2315	0	0	0
TRINITY_GG_11179_c4_g1	AFL2T_10479	cell wall glucanase (Scw4), putative	5.721	5.8005	5.6345	6.1055
TRINITY_GG_1118_c3_g1	AFL2T_01032	mitochondrial F1F0-ATP synthase g subunit, putative	441.745	368.146	428.981	425.668
TRINITY_GG_11180_c4_g1	AFL2T_10480	Glycosyl transferase, family 48	46.37	43.0765	47.1605	45.691
TRINITY_GG_11181_c16_g1	-	NA	0	0	0	0
TRINITY_GG_11181_c22_g1	AFL2T_10481	1,3-beta-glucan synthase catalytic subunit FksP	224.246	207.749	236.248	221.612
TRINITY_GG_11181_c32_g1	-	NA	8.624	7.586	3.3555	6.525
TRINITY_GG_11182_c0_g1	AFL2T_10482	hypothetical protein	7.778	11.0695	9.3605	11.225
TRINITY_GG_11182_c1_g1	AFL2T_10482	1,3-beta-glucanosyltransferase gel3	1.168	1.0865	1.33	1.454
TRINITY_GG_11183_c0_g1	-	NA	5.4225	13.843	13.9145	12.4145
TRINITY_GG_11183_c6_g1	AFL2T_10483	SprT family metallopeptidase, putative	23.381	23.159	22.5565	21.936
TRINITY_GG_11184_c4_g1	AFL2T_10484	Ran-interacting protein Mog1, putative	92.7475	93.927	175.124	162.443
TRINITY_GG_11185_c0_g1	AFL2T_10485	conserved hypothetical protein	26.598	25.2465	29.7315	30.113
TRINITY_GG_11186_c2_g1	AFL2T_10486	hypothetical protein	0	0.2315	1.4115	0.7075
TRINITY_GG_11187_c2_g1	AFL2T_10487	chaperone/heat shock protein Hsp12, putative	173.62	112.09	277.304	140.897
TRINITY_GG_11188_c2_g1	AFL2T_10488	conserved hypothetical protein	12.3645	12.143	13.739	10.3915
TRINITY_GG_11189_c10_g1	AFL2T_10489	aspartate aminotransferase, putative	0.726	0.948	1.5895	0.837
TRINITY_GG_1119_c0_g1	AFL2T_01033	L-arabitol dehydrogenase	13.0205	11.2145	14.4175	11.783
TRINITY_GG_1119_c1_g1	-	hypothetical protein	5.3185	8.1845	8.8875	7.143
TRINITY_GG_11190_c0_g1	AFL2T_10490	Prolyl-tRNA synthetase	13.84	11.804	10.6015	9.7395
TRINITY_GG_11190_c1_g1	-	degradasome RNA helicase subunit domain-containing protein	0	0	0	0.216
TRINITY_GG_11191_c10_g1	AFL2T_10491	conserved oligomeric Golgi complex subunit 6	17.307	16.7015	14.8295	16.6085
TRINITY_GG_11191_c8_g1	-	bZIP transcription factor JlbA, putative	80.4695	69.8325	57.725	51.1255
TRINITY_GG_11192_c10_g1	-	hypothetical protein	1.7245	1.0985	0.681	4.239
TRINITY_GG_11192_c6_g1	AFL2T_10492	NIF3 NGG1p interacting factor 3	35.7115	36.0095	29.144	27.7865
TRINITY_GG_11192_c7_g1	AFL2T_10492	3-ketosteroid-delta-1-dehydrogenase, putative	16.117	15.981	13.0705	8.868
TRINITY_GG_11193_c0_g1	AFL2T_10493	conserved hypothetical protein	5.995	6.053	3.9775	5.603
TRINITY_GG_11193_c3_g1	AFL2T_10493	conserved hypothetical protein	4.3515	4.5395	0.8605	2.506
TRINITY_GG_11193_c4_g1	AFL2T_10493	C6 transcription factor	9.58	11.319	13.738	7.2505
TRINITY_GG_11194_c0_g1	AFL2T_10494	glycosyl transferase family protein	24.663	25.138	27.57	27.343
TRINITY_GG_11196_c2_g1	AFL2T_10496	hypothetical protein	1.452	5.1195	2.5295	4.259
TRINITY_GG_11198_c8_g1	AFL2T_10498	HSCARG dehydrogenase	9.687	7.735	7.4895	8.5035
TRINITY_GG_11199_c0_g1	AFL2T_10499	conserved hypothetical protein	2.108	1.3125	1.1205	1.252
TRINITY_GG_112_c0_g1	AFL2T_00091	SAM domain methyltransferase, putative	15.5135	16.504	14.534	12.2565
TRINITY_GG_112_c1_g1	-	hypothetical protein	5.8565	6.0125	6.2885	7.555
TRINITY_GG_1120_c1_g1	-	NA	0	0	0	0
TRINITY_GG_1120_c4_g1	AFL2T_01034	dimethylallyl tryptophan synthase, putative	0.3985	0.464	0.4355	0.064
TRINITY_GG_11201_c5_g1	AFL2T_10501	hypothetical protein	67.061	46.1085	105.119	86.851
TRINITY_GG_11202_c2_g1	AFL2T_10502	hypothetical protein	80.453	81.507	74.1475	72.3285
TRINITY_GG_11203_c3_g1	AFL2T_10503	peroxiredoxin 5, prdx5, putative	157.526	137.15	144.488	140.884
TRINITY_GG_11204_c5_g1	AFL2T_10504	yapsin, putative	31.764	24.3075	30.3355	26.7005
TRINITY_GG_11205_c4_g1	AFL2T_10505	allergen Asp F4-like, putative	33.6555	33.4565	43.0755	39.016
TRINITY_GG_11206_c17_g1	-	Zn(II)2Cys6 transcription factor	2.4905	3.342	2.8575	8.3745
TRINITY_GG_11206_c20_g1	AFL2T_10506	hypothetical protein	8.1225	9.2715	11.0405	14.339
TRINITY_GG_11207_c5_g1	AFL2T_10507	hypothetical protein	41.32	46.353	48.162	52.539
TRINITY_GG_11208_c0_g1	-	hydrophobin	1.695	1.1415	2.709	1.476
TRINITY_GG_11208_c6_g1	AFL2T_10508	conserved hypothetical protein	0.1235	0.4605	0.7445	0.5715
TRINITY_GG_11209_c4_g1	AFL2T_10509	hypothetical protein	0.715	0.8575	0.401	0.3645
TRINITY_GG_1121_c8_g1	-	ammonium transporter, putative	120.739	92.045	46.516	76.7685
TRINITY_GG_1121_c9_g1	AFL2T_01035	choline transport protein	12.1125	9.654	7.0535	5.948
TRINITY_GG_11211_c0_g1	AFL2T_10510	hypothetical protein	1.066	0.6045	0.5	1.1785
TRINITY_GG_11212_c5_g1	AFL2T_10511	conserved hypothetical protein	362.189	423.485	511.294	423.61
TRINITY_GG_11213_c0_g1	AFL2T_10512	methylenetetrahydrofolate dehydrogenase, putative	198.409	218.641	259.55	235.469
TRINITY_GG_11213_c2_g1	-	NA	4.2635	3.3325	1.8235	2.106
TRINITY_GG_11214_c0_g1	-	NA	162.11	168.017	197.961	152.617
TRINITY_GG_11214_c4_g1	AFL2T_10513	monocarboxylate permease, putative	32.68	29.3925	53.405	39.8885
TRINITY_GG_11215_c2_g1	AFL2T_10514	conserved hypothetical protein	27.8965	32.618	47.086	39.8975
TRINITY_GG_11216_c1_g1	AFL2T_10515	homoserine dehydrogenase, putative	0.339	0.2065	0.8855	0.7435
TRINITY_GG_11216_c4_g1	AFL2T_05044	hypothetical protein	0	0	0	0
TRINITY_GG_11217_c0_g1	AFL2T_10516	NAD-dependent aldehyde dehydrogenase	0.6145	0.6715	2.2125	1.9915
TRINITY_GG_11218_c6_g1	AFL2T_10517	Aldehyde Dehydrogenase	8.048	6.3365	9.377	8.904
TRINITY_GG_11219_c9_g1	AFL2T_10518	conserved hypothetical protein	2.0915	1.723	1.775	2.053
TRINITY_GG_1122_c0_g1	AFL2T_01036	hypothetical protein	2.3005	1.626	1.235	0.3245
TRINITY_GG_1122_c1_g1	AFL2T_01036	hypothetical protein	1.192	1.8125	1.663	0
TRINITY_GG_1122_c3_g1	-	C-4 methylsterol oxidase	200.929	215.238	206.712	191.154
TRINITY_GG_11220_c3_g1	AFL2T_10519	hydrolases or acyltransferase, putative	1.0915	0.54	0.7455	0.8315
TRINITY_GG_11226_c0_g1	-	hypothetical protein	9.993	9.6045	9.1545	6.064
TRINITY_GG_1123_c2_g1	AFL2T_01037	translation initiation factor eIF-2B subunit family protein	2.5335	2.8755	4.138	3.669
TRINITY_GG_11231_c0_g1	-	hypothetical protein	0.818	1.306	1.036	0
TRINITY_GG_11232_c0_g1	-	NA	0.951	0.907	0	0.168
TRINITY_GG_11235_c0_g1	-	hypothetical protein	4.402	3.555	5.144	8.926
TRINITY_GG_11235_c2_g1	AFL2T_10521	hypothetical protein	26.8245	23.9465	27.8045	21.5225
TRINITY_GG_11236_c0_g1	AFL2T_10522	conserved hypothetical protein	2.724	4.091	5.139	6.282
TRINITY_GG_11236_c1_g1	-	NA	0.793	0	3.4435	2.58
TRINITY_GG_11238_c0_g1	-	NA	7.4405	5.0505	4.3995	7.514
TRINITY_GG_11238_c13_g1	-	NA	13.2225	19.0305	17.486	20.599
TRINITY_GG_1124_c7_g1	AFL2T_01038	alpha-glucosidase, putative	9.5635	16.087	6.0575	9.694
TRINITY_GG_1124_c9_g1	-	hypothetical protein	3.0235	3.484	0.282	1.323
TRINITY_GG_11247_c1_g1	AFL2T_10525	cytochrome P450 (cpaH)	0.236	0.1695	0.523	0.1825
TRINITY_GG_11248_c0_g1	AFL2T_10526	vitamin H transporter	5.862	3.274	4.605	3.3725
TRINITY_GG_11249_c0_g1	-	hypothetical protein	1.0095	3.9755	3.0295	0.553
TRINITY_GG_11249_c8_g1	AFL2T_10527	conserved hypothetical protein	75.3925	54.3045	57.674	42.511
TRINITY_GG_1125_c0_g1	AFL2T_01039	TIM barrel metal-dependent hydrolase, putative	3.108	2.981	3.4555	3.2315
TRINITY_GG_11250_c0_g1	AFL2T_10528	acetolactate synthase	8.93	8.575	8.99	7.2965
TRINITY_GG_11251_c0_g1	AFL2T_10529	acetyltransferase, GNAT family	6.235	8.418	8.0105	12.219
TRINITY_GG_11252_c2_g1	AFL2T_10530	hypothetical protein	0.505	0.758	0.1725	0.8615
TRINITY_GG_11253_c5_g1	AFL2T_10531	Heterokaryon incompatibility	2.1115	2.2735	2.056	1.832
TRINITY_GG_11254_c0_g1	AFL2T_10532	zinc finger protein	0.546	0.3725	0.3795	0
TRINITY_GG_11256_c6_g1	-	NA	6.634	3.884	0.996	3.1085
TRINITY_GG_11258_c9_g1	AFL2T_10535	hypothetical protein	0	0.116	0	0
TRINITY_GG_11259_c2_g1	AFL2T_10536	hypothetical protein	534.822	467.425	545.85	499.415
TRINITY_GG_11259_c3_g1	AFL2T_10536	GPI-anchored cell wall beta-1,3-endoglucanase EglC	287.041	206.249	306.086	289.539
TRINITY_GG_1126_c5_g1	AFL2T_01040	MFS quinate transporter	3.426	2.0445	2.729	3.31
TRINITY_GG_11260_c0_g1	AFL2T_10537	hypothetical protein	0.714	0.527	0.1305	0.7045
TRINITY_GG_11261_c4_g1	AFL2T_10538	hypothetical protein	0.5465	0.465	1.279	0.8915
TRINITY_GG_11261_c5_g1	AFL2T_10538	sodium/hydrogen exchanger	0	0	0	0
TRINITY_GG_11262_c1_g1	AFL2T_10539	low-density lipoprotein receptor YWTD repeat-containing protein	0.1035	0.099	0.276	0.074
TRINITY_GG_11263_c1_g1	AFL2T_10540	3-hydroxyacyl-CoA dehyrogenase	0.1705	0.3485	0.367	0.2805
TRINITY_GG_11264_c4_g1	AFL2T_10541	hypothetical protein	54.0245	49.4835	49.5405	52.809
TRINITY_GG_1127_c20_g1	AFL2T_01041	C6 transcription factor, putative	27.8305	28.2495	29.8885	28.4835
TRINITY_GG_1127_c21_g1	AFL2T_01041	threonyl-tRNA synthetase	17.5085	15.461	17.0075	17.527
TRINITY_GG_11270_c20_g1	AFL2T_10544	copper resistance-associated P-type ATPase	0.1445	0	0.1505	0.069
TRINITY_GG_11270_c21_g1	AFL2T_10544	copper resistance-associated P-type ATPase	0	0	0.2625	0.2125
TRINITY_GG_11270_c22_g1	AFL2T_10544	cation-transporting ATPase, putative	0	0.121	0	0.479
TRINITY_GG_11270_c5_g1	AFL2T_10544	copper resistance-associated P-type ATPase	0.1985	0.239	0.0865	0.4825
TRINITY_GG_11270_c9_g1	-	protein BMH3	66.18	81.1915	87.8965	84.947
TRINITY_GG_11271_c0_g1	AFL2T_10545	Heavy metal transport/detoxification protein	1.685	0	0	0
TRINITY_GG_11272_c2_g1	AFL2T_10546	hypothetical protein	0	0	0.146	0
TRINITY_GG_11272_c4_g1	-	NA	11.4305	18.073	9.558	14.0285
TRINITY_GG_11273_c1_g1	AFL2T_10547	conserved hypothetical protein	0.545	0.966	0.7435	1.0885
TRINITY_GG_11273_c2_g1	AFL2T_10547	hypothetical protein	0.725	0.6065	1.3165	2.2985
TRINITY_GG_11273_c3_g1	-	hypothetical protein	27.5405	17.2255	18.3095	15.17
TRINITY_GG_11274_c3_g1	AFL2T_10548	O-methyltransferase, putative	10.941	9.25	7.4215	9.331
TRINITY_GG_11275_c0_g1	-	NA	1.698	1.047	0	0
TRINITY_GG_11275_c2_g1	AFL2T_10549	monooxygenase FAD-binding protein	1.0355	0.7195	1.3425	0.4635
TRINITY_GG_11275_c3_g1	AFL2T_10549	hypothetical protein	0.5245	0.9885	1.6715	0.8185
TRINITY_GG_11276_c9_g1	AFL2T_10550	2-polyprenyl-6-methoxyphenol hydroxylase	25.674	21.3575	23.437	20.0135
TRINITY_GG_11277_c3_g1	AFL2T_10551	hypothetical protein	3.732	5.099	4.066	3.252
TRINITY_GG_11278_c19_g1	AFL2T_10552	hypothetical protein	0.0965	0.19	0.2655	0.2565
TRINITY_GG_11279_c0_g1	-	NA	3.1135	2.1645	3.8005	2.6705
TRINITY_GG_11279_c4_g1	AFL2T_10553	hypothetical protein	4.4935	7.9065	6.724	9.974
TRINITY_GG_1128_c0_g1	-	NA	3.603	3.427	0.35	2.5335
TRINITY_GG_1128_c5_g1	AFL2T_01042	hypothetical protein	16.652	17.0305	18.784	17.366
TRINITY_GG_11280_c2_g1	AFL2T_10554	hypothetical protein	0.5355	0.196	0.525	0.3545
TRINITY_GG_11281_c2_g1	AFL2T_10555	protein kinase	4.3525	3.245	5.9655	5.0805
TRINITY_GG_11281_c3_g1	AFL2T_10555	protein kinase	5.6545	4.3345	5.118	3.9105
TRINITY_GG_11282_c3_g1	AFL2T_10556	conserved hypothetical protein	2.5835	4.353	3.8085	4.4115
TRINITY_GG_11283_c0_g1	-	NA	5.0755	8.4415	4.0465	3.7155
TRINITY_GG_11283_c11_g1	AFL2T_10557	hypothetical protein	0.782	1.029	1.413	2.101
TRINITY_GG_11283_c6_g1	AFL2T_10557	conserved hypothetical protein	5.8885	5.0515	7.5645	4.865
TRINITY_GG_11283_c9_g1	AFL2T_10557	hypothetical protein	1.537	1.9495	0.9215	3.6285
TRINITY_GG_11284_c6_g1	AFL2T_10558	hypothetical protein	9.816	11.678	10.2945	11.8515
TRINITY_GG_11285_c0_g1	AFL2T_10559	short-chain dehydrogenase, putative	0.853	0.9665	0.509	1.3955
TRINITY_GG_11286_c3_g1	AFL2T_10560	hypothetical protein	0.648	1.8315	0.7985	1.7035
TRINITY_GG_11287_c6_g1	AFL2T_10561	oxidoreductase, short chain dehydrogenase/reductase	4.5055	5.2885	4.9265	5.625
TRINITY_GG_11288_c1_g1	AFL2T_10562	nuclear transport factor 2	92.2315	131.06	106.09	122.603
TRINITY_GG_1129_c9_g1	AFL2T_01043	glycosidase crf1	62.0425	59.372	53.991	50.265
TRINITY_GG_11290_c2_g1	-	NA	2.6455	6.5075	7.044	4.116
TRINITY_GG_11290_c6_g1	AFL2T_10564	hypothetical protein	0.0925	0.063	0	0.216
TRINITY_GG_11291_c3_g1	AFL2T_10565	hypothetical protein	0.401	0.8335	0.5805	0.453
TRINITY_GG_11291_c6_g1	-	hypothetical protein	0	0.2175	0	0
TRINITY_GG_11292_c1_g1	AFL2T_10566	conserved hypothetical protein	873.171	1374.82	725.618	747.75
TRINITY_GG_11293_c10_g1	AFL2T_10567	cytochrome P450 monooxygenase	0.6225	0.8075	0.342	0.153
TRINITY_GG_11293_c7_g1	-	hypothetical protein	6.314	5.4775	18.178	19.4165
TRINITY_GG_11294_c11_g1	-	hypothetical protein	9.1535	7.616	19.539	17.872
TRINITY_GG_11294_c18_g1	AFL2T_10568	amino acid transporter, putative	0	0	1.3275	0
TRINITY_GG_11294_c7_g1	AFL2T_10568	amino acid transporter, putative	0	0	0.141	0
TRINITY_GG_11295_c3_g1	AFL2T_10569	hypothetical protein	6.887	7.2295	7.1725	10.328
TRINITY_GG_11296_c5_g1	AFL2T_10570	hypothetical protein	27.1225	26.009	24.9015	32.562
TRINITY_GG_11296_c6_g1	AFL2T_10570	hypothetical protein	23.462	28.282	29.545	29.7075
TRINITY_GG_11296_c9_g1	AFL2T_10570	hypothetical protein	1.3055	2.3375	3.337	3.5865
TRINITY_GG_11297_c3_g1	AFL2T_10571	hypothetical protein	0.521	0.423	0.448	0.4585
TRINITY_GG_11297_c4_g1	AFL2T_10571	hypothetical protein	1.588	0.312	0	0
TRINITY_GG_11298_c0_g1	AFL2T_10572	alpha-ketoglutarate-dependent taurine dioxygenase, partial	2.0945	2.9255	3.0405	1.926
TRINITY_GG_11298_c2_g1	-	NA	11.607	10.1095	8.526	15.308
TRINITY_GG_11299_c6_g1	AFL2T_10573	FAD dependent oxidoreductase	2.0685	2.216	2.965	1.5575
TRINITY_GG_113_c4_g1	AFL2T_00092	zinc/cadmium resistance protein	33.293	28.881	33.2745	32.8845
TRINITY_GG_1130_c8_g1	AFL2T_01044	pyridine nucleotide-disulfide oxidoreductase	111.724	105.951	105.497	96.0035
TRINITY_GG_11302_c16_g1	AFL2T_10575	RNA-directed DNA polymerase (Reverse transcriptase)	13.296	19.799	11.985	17.654
TRINITY_GG_11302_c17_g1	-	NA	43.3865	49.1615	58.86	35.3485
TRINITY_GG_11303_c0_g1	AFL2T_10576	hypothetical protein	0.488	0.576	0.496	0.9215
TRINITY_GG_11303_c4_g1	AFL2T_10576	hypothetical protein	0.7955	0.419	0.111	0.5615
TRINITY_GG_11304_c0_g1	AFL2T_08457	hypothetical protein	33.5695	30.505	18.761	12.918
TRINITY_GG_11304_c1_g1	-	NA	12.631	10.946	10.0045	14.1515
TRINITY_GG_11304_c17_g1	AFL2T_10577	polyketide synthase	1.0175	0.712	1.375	0.966
TRINITY_GG_11304_c3_g1	-	NA	6.956	6.7075	7.484	12.2415
TRINITY_GG_11304_c7_g1	-	NA	6.552	7.074	8.405	2.624
TRINITY_GG_11304_c8_g1	AFL2T_10577	hypothetical protein	1.8455	1.839	1.8535	1.5765
TRINITY_GG_11306_c0_g1	AFL2T_10579	Carboxylesterase type B	0.88	1.237	1.204	0.7335
TRINITY_GG_11307_c0_g1	AFL2T_10580	hypothetical protein	3.1325	2.6485	3.009	2.841
TRINITY_GG_11308_c0_g1	AFL2T_10581	pantothenate transporter, putative	5.42	5.7015	5.1635	5.477
TRINITY_GG_11308_c3_g1	-	hypothetical protein	59.289	62.7005	52.2025	65.7335
TRINITY_GG_11309_c7_g1	AFL2T_10582	hypothetical protein	6.851	5.986	9.3525	9.8085
TRINITY_GG_1131_c4_g1	AFL2T_01045	mitogen-activated protein kinase kinase	16.896	16.3835	14.69	14.922
[truncated: 17,530 more rows]

## Sheet: Control exclusive
Genes expressed exclusively in control group.
ID	Accession	Annotation
TRINITY_GG_10005_c0_g1	AFL2T_09399	hypothetical protein
TRINITY_GG_1004_c6_g1	-	NA
TRINITY_GG_10139_c0_g1	AFL2T_09523	Probable pectate lyase C
TRINITY_GG_10171_c0_g1	-	50S ribosomal protein L6
TRINITY_GG_10237_c0_g1	-	hypothetical protein
TRINITY_GG_10308_c9_g1	AFL2T_09673	hypothetical protein
TRINITY_GG_10314_c0_g1	AFL2T_09679	hypothetical protein
TRINITY_GG_10408_c3_g1	AFL2T_09757	amino acid adenylation domain protein
TRINITY_GG_10805_c2_g1	-	Major Facilitator Superfamily protein
TRINITY_GG_10821_c2_g1	-	hypothetical protein
TRINITY_GG_10822_c2_g1	-	NA
TRINITY_GG_10828_c1_g1	AFL2T_10141	steroid monooxygenase, putative
TRINITY_GG_10957_c1_g1	AFL2T_10263	MFS transporter (Mch2), putative
TRINITY_GG_10961_c0_g1	-	NA
TRINITY_GG_11110_c9_g1	-	NA
TRINITY_GG_11144_c3_g1	-	NA
TRINITY_GG_11159_c1_g1	-	hypothetical protein
TRINITY_GG_11199_c0_g1	AFL2T_10499	conserved hypothetical protein
TRINITY_GG_1122_c0_g1	AFL2T_01036	hypothetical protein
TRINITY_GG_1133_c7_g1	-	NA
TRINITY_GG_11394_c0_g1	AFL2T_10646	conserved hypothetical protein
TRINITY_GG_11431_c2_g1	AFL2T_10682	D-isomer specific 2-hydroxyacid dehydrogenase NAD-binding protein
TRINITY_GG_11474_c0_g1	AFL2T_10724	hypothetical protein
TRINITY_GG_11487_c14_g1	-	NA
TRINITY_GG_11531_c2_g1	-	NA
TRINITY_GG_11559_c0_g1	AFL2T_10806	Phosphoglycerate mutase
TRINITY_GG_11565_c11_g1	-	NA
TRINITY_GG_11573_c38_g1	-	NA
TRINITY_GG_11621_c0_g1	-	ATPase, F0 complex, subunit D, mitochondrial
TRINITY_GG_11681_c21_g1	-	NA
TRINITY_GG_11708_c0_g1	AFL2T_10949	dehydrogenase, putative
TRINITY_GG_11981_c0_g1	AFL2T_11198	hypothetical protein
TRINITY_GG_11995_c3_g1	-	NA
TRINITY_GG_12096_c5_g1	AFL2T_11312	O-methyltransferase, putative
TRINITY_GG_12110_c0_g1	-	NA
TRINITY_GG_12209_c13_g1	-	hypothetical protein
TRINITY_GG_12222_c0_g1	-	V-type ATPase F subunit, putative
TRINITY_GG_12246_c3_g1	AFL2T_11448	hypothetical protein
TRINITY_GG_1235_c5_g1	-	conserved hypothetical protein
TRINITY_GG_12383_c7_g1	AFL2T_11578	solute carrier protein
TRINITY_GG_12590_c0_g1	-	NA
TRINITY_GG_12590_c10_g1	AFL2T_11773	selenium-binding protein
TRINITY_GG_12611_c3_g1	-	hypothetical protein
TRINITY_GG_12678_c1_g1	AFL2T_11856	short-chain dehydrogenase/reductase SDR
TRINITY_GG_12681_c0_g1	-	helicase
TRINITY_GG_12743_c4_g1	-	hypothetical protein
TRINITY_GG_12749_c0_g1	AFL2T_11926	hypothetical protein
TRINITY_GG_12819_c3_g1	AFL2T_05963	hypothetical protein
TRINITY_GG_12866_c0_g1	AFL2T_12032	hypothetical protein
TRINITY_GG_1289_c0_g1	AFL2T_01203	hypothetical protein
TRINITY_GG_13037_c8_g1	AFL2T_12173	hypothetical protein
TRINITY_GG_13078_c3_g1	-	NA
TRINITY_GG_13195_c3_g1	-	NA
TRINITY_GG_13233_c3_g1	-	NA
TRINITY_GG_13282_c1_g1	-	NA
TRINITY_GG_13309_c2_g1	-	NA
TRINITY_GG_13498_c2119_g1	-	hypothetical protein
TRINITY_GG_13498_c578_g1	-	NA
TRINITY_GG_1386_c25_g1	-	NA
TRINITY_GG_1399_c6_g1	AFL2T_01310	exopolygalacturonase C
TRINITY_GG_1423_c1_g1	-	NA
TRINITY_GG_1494_c1_g1	-	ABC transporter related protein
TRINITY_GG_1625_c1_g1	-	hypothetical protein
TRINITY_GG_1625_c16_g1	-	NA
TRINITY_GG_1788_c0_g1	AFL2T_01685	hypothetical protein
TRINITY_GG_2101_c2_g1	-	NA
TRINITY_GG_2237_c0_g1	AFL2T_02124	hypothetical protein
TRINITY_GG_2251_c0_g1	-	hypothetical protein
TRINITY_GG_2302_c2_g1	AFL2T_02188	MFS multidrug transporter
TRINITY_GG_2304_c7_g1	-	NA
TRINITY_GG_2306_c1_g1	-	Pyridoxal-phosphate-dependent protein beta subunit
TRINITY_GG_2322_c1_g1	-	NA
TRINITY_GG_2333_c2_g1	-	NA
TRINITY_GG_2457_c3_g1	-	NA
TRINITY_GG_2468_c0_g1	AFL2T_02355	hypothetical protein
TRINITY_GG_252_c0_g1	AFL2T_00227	cytochrome P450 monooxygenase
TRINITY_GG_2543_c0_g1	-	DUF890 domain protein
TRINITY_GG_2552_c7_g1	-	NA
TRINITY_GG_2570_c3_g1	-	NA
TRINITY_GG_269_c1_g1	-	NA
TRINITY_GG_2749_c1_g1	-	hypothetical protein
TRINITY_GG_2849_c2_g1	AFL2T_02729	conserved hypothetical protein
TRINITY_GG_2883_c10_g1	AFL2T_02764	C6 transcription factor, putative
TRINITY_GG_2958_c4_g1	AFL2T_02837	Ankyrin repeat-containing domain-containing protein
TRINITY_GG_2971_c11_g1	-	NA
TRINITY_GG_3039_c12_g1	-	udp-galactopyranose mutase protein, putative
TRINITY_GG_3042_c3_g1	-	NA
TRINITY_GG_3121_c3_g1	-	hypothetical protein
TRINITY_GG_3225_c10_g1	AFL2T_03067	hypothetical protein
TRINITY_GG_3273_c7_g1	-	hypothetical protein
TRINITY_GG_3305_c2_g1	-	conserved hypothetical protein
TRINITY_GG_335_c0_g1	AFL2T_00298	C6 transcription factor
TRINITY_GG_3351_c3_g1	-	NA
TRINITY_GG_34_c14_g1	-	benzoate 4-monooxygenase cytochrome P450
TRINITY_GG_3413_c2_g1	AFL2T_03250	hscarg dehydrogenase, putative
TRINITY_GG_342_c3_g1	-	hypothetical protein
TRINITY_GG_3544_c7_g1	AFL2T_03374	hypothetical protein
TRINITY_GG_3558_c39_g1	-	NA
TRINITY_GG_358_c0_g1	-	NA
TRINITY_GG_361_c3_g1	-	NA
TRINITY_GG_3681_c1_g1	AFL2T_03506	hypothetical protein
TRINITY_GG_3925_c0_g1	AFL2T_03743	hypothetical protein
TRINITY_GG_3931_c1_g1	-	hypothetical protein
TRINITY_GG_3988_c3_g1	-	sugar transporter, putative
TRINITY_GG_4018_c3_g1	-	NA
TRINITY_GG_4037_c2_g1	-	NA
TRINITY_GG_4138_c5_g1	AFL2T_03933	conserved hypothetical protein
TRINITY_GG_4148_c6_g1	-	NA
TRINITY_GG_4162_c0_g1	-	hypothetical protein
TRINITY_GG_4166_c6_g1	AFL2T_03960	FAD binding domain protein
TRINITY_GG_4193_c0_g1	AFL2T_03987	hypothetical protein
TRINITY_GG_4440_c1_g1	-	NA
TRINITY_GG_4703_c0_g1	AFL2T_01927	acetate--CoA ligase
TRINITY_GG_4774_c3_g1	-	Zinc-binding alcohol dehydrogenase domain-containing protein cipB
TRINITY_GG_4775_c4_g1	-	ATP synthase D chain
TRINITY_GG_4810_c1_g1	-	NA
TRINITY_GG_4823_c2_g1	-	NA
TRINITY_GG_4843_c2_g1	AFL2T_04594	N-acetyltransferase
TRINITY_GG_4860_c19_g1	-	NA
TRINITY_GG_4897_c13_g1	-	hypothetical protein
TRINITY_GG_4911_c1_g1	-	NA
TRINITY_GG_4950_c3_g1	AFL2T_04702	hypothetical protein
TRINITY_GG_4965_c2_g1	AFL2T_04717	hypothetical protein
TRINITY_GG_5076_c5_g1	-	NA
TRINITY_GG_5094_c3_g1	-	hypothetical protein
TRINITY_GG_5097_c17_g1	AFL2T_04847	nonribosomal peptide synthase
TRINITY_GG_5158_c0_g1	-	NA
TRINITY_GG_5169_c4_g1	-	NA
TRINITY_GG_525_c1_g1	AFL2T_00475	conserved hypothetical protein
TRINITY_GG_5294_c0_g1	-	NA
TRINITY_GG_5374_c0_g1	-	hypothetical protein
TRINITY_GG_5417_c2_g1	-	NA
TRINITY_GG_5530_c2_g1	-	cytochrome protein
TRINITY_GG_5642_c1_g1	AFL2T_05351	hypothetical protein
TRINITY_GG_5654_c0_g1	-	NA
TRINITY_GG_5659_c1_g1	AFL2T_05368	hypothetical protein
TRINITY_GG_5665_c5_g1	-	NA
TRINITY_GG_5724_c0_g1	AFL2T_05432	phosphotransferase enzyme family protein
TRINITY_GG_5773_c1_g1	-	hypothetical protein
TRINITY_GG_5797_c0_g1	-	Hsp70 family protein
TRINITY_GG_5816_c1_g1	-	hypothetical protein
TRINITY_GG_5887_c0_g1	AFL2T_05589	glycerol-3-phosphate dehydrogenase [NAD+]
TRINITY_GG_6068_c8_g1	-	NA
TRINITY_GG_6086_c3_g1	-	ankyrin repeat protein
TRINITY_GG_6239_c5_g1	-	NA
TRINITY_GG_6242_c3_g1	-	NA
TRINITY_GG_6250_c10_g1	AFL2T_05949	oxaloacetate acetylhydrolase
TRINITY_GG_6324_c8_g1	-	NA
TRINITY_GG_6337_c1_g1	AFL2T_06032	Ankyrin repeat-containing domain-containing protein
TRINITY_GG_6467_c2_g1	AFL2T_06138	nitronate monooxygenase
TRINITY_GG_6625_c19_g1	-	NA
TRINITY_GG_6707_c15_g1	-	NA
TRINITY_GG_6736_c51_g1	-	NA
TRINITY_GG_6855_c0_g1	-	NA
TRINITY_GG_698_c7_g1	-	hypothetical protein
TRINITY_GG_7071_c7_g1	-	NA
TRINITY_GG_7113_c41_g1	AFL2T_06756	PHD finger and SET domain protein, putative
TRINITY_GG_713_c3_g1	-	NA
TRINITY_GG_7209_c5_g1	AFL2T_06851	Meiosis protein SPO22/ZIP4 like
TRINITY_GG_7221_c1_g1	AFL2T_06860	hypothetical protein
TRINITY_GG_7234_c0_g1	AFL2T_06873	FAD dependent oxidoreductase, putative
TRINITY_GG_7307_c0_g1	-	hypothetical protein
TRINITY_GG_733_c0_g1	-	phosphorylase
TRINITY_GG_7332_c2_g1	AFL2T_06963	hypothetical protein
TRINITY_GG_7373_c0_g1	AFL2T_07004	hypothetical protein
TRINITY_GG_7460_c0_g1	AFL2T_07089	hypothetical protein
TRINITY_GG_7516_c1_g1	AFL2T_07133	hypothetical protein
TRINITY_GG_7534_c4_g1	AFL2T_07149	Ankyrin repeat-containing domain-containing protein
TRINITY_GG_7676_c12_g1	AFL2T_07279	heavy metal exporter HMT1, ABC superfamily
TRINITY_GG_7685_c1_g1	-	NA
TRINITY_GG_7705_c0_g1	-	NA
TRINITY_GG_7940_c1_g1	AFL2T_07509	MFS monocarboxylate transporter
TRINITY_GG_7950_c3_g1	-	NA
TRINITY_GG_8098_c4_g1	-	NA
TRINITY_GG_810_c27_g1	-	NA
TRINITY_GG_8119_c3_g1	-	NA
TRINITY_GG_8165_c6_g1	-	NA
TRINITY_GG_8220_c2_g1	AFL2T_07785	multidrug resistance protein
TRINITY_GG_8295_c0_g1	-	NA
TRINITY_GG_8298_c4_g1	-	hypothetical protein
TRINITY_GG_838_c13_g1	AFL2T_00772	hypothetical protein
TRINITY_GG_8454_c4_g1	-	NA
TRINITY_GG_8539_c2_g1	-	NA
TRINITY_GG_8621_c1_g1	AFL2T_08154	hypothetical protein
TRINITY_GG_8626_c6_g1	-	hypothetical protein
TRINITY_GG_8988_c4_g1	AFL2T_08514	pyridoxamine phosphate oxidase
TRINITY_GG_8991_c0_g1	AFL2T_08517	TPA: hypothetical protein
TRINITY_GG_9_c0_g1	AFL2T_00008	hypothetical protein
TRINITY_GG_9077_c4_g1	-	NA
TRINITY_GG_9129_c4_g1	-	NA
TRINITY_GG_9215_c14_g1	AFL2T_08694	alpha-amylase
TRINITY_GG_9277_c8_g1	AFL2T_08753	D-aminopeptidase
TRINITY_GG_9312_c3_g1	-	NA
TRINITY_GG_9480_c0_g1	-	NA
TRINITY_GG_96_c1_g1	-	NA
TRINITY_GG_9608_c1_g1	AFL2T_09033	Cell wall mannoprotein 1 (mp1)
TRINITY_GG_9653_c0_g1	AFL2T_09071	Heterokaryon incompatibility
TRINITY_GG_9669_c4_g1	-	conserved hypothetical protein
TRINITY_GG_9837_c3_g1	AFL2T_09250	sensory transduction histidine kinase
TRINITY_GG_9846_c2_g1	-	hypothetical protein
TRINITY_GG_9862_c2_g1	-	NA
TRINITY_GG_9950_c5_g1	-	NA

## Sheet: Temperature stress exclusive
Genes expressed exclusively in temperature stress group.
ID	Accession	Annotation
TRINITY_GG_10034_c3_g1	AFL2T_09427	pantothenate transporter
TRINITY_GG_10109_c1_g1	AFL2T_09493	hypothetical protein
TRINITY_GG_10115_c2_g1	-	hypothetical protein
TRINITY_GG_10243_c7_g1	AFL2T_09612	acyl-CoA dehydrogenase
TRINITY_GG_10300_c0_g1	AFL2T_09665	thioesterase family protein
TRINITY_GG_10383_c0_g1	-	NA
TRINITY_GG_10419_c5_g1	-	vacuolar calcium ion transporter, putative
TRINITY_GG_10422_c1_g1	AFL2T_09769	Auxin Efflux Carrier superfamily
TRINITY_GG_10479_c11_g1	-	NAD dependent epimerase/dehydratase
TRINITY_GG_10499_c2_g1	-	hypothetical protein
TRINITY_GG_10528_c2_g1	-	NA
TRINITY_GG_10848_c2_g1	-	NA
TRINITY_GG_11019_c9_g1	AFL2T_10324	erythromycin esterase, putative
TRINITY_GG_11400_c0_g1	AFL2T_10652	hypothetical protein
TRINITY_GG_11414_c3_g1	-	NA
TRINITY_GG_11425_c2_g1	AFL2T_10676	hypothetical protein
TRINITY_GG_11481_c4_g1	-	transposase
TRINITY_GG_11487_c0_g1	-	NA
TRINITY_GG_11668_c4_g1	-	NA
TRINITY_GG_1184_c0_g1	-	NA
TRINITY_GG_11856_c1_g1	AFL2T_11080	FAD linked oxidase domain-containing protein
TRINITY_GG_1204_c1_g1	-	NA
TRINITY_GG_12051_c1_g1	-	NA
TRINITY_GG_12158_c0_g1	AFL2T_11368	salicylate 1-monooxygenase SalA
TRINITY_GG_12287_c7_g1	-	hypothetical protein
TRINITY_GG_12319_c4_g1	-	NA
TRINITY_GG_12358_c0_g1	-	NA
TRINITY_GG_12502_c0_g1	AFL2T_11693	67 kDa myosin-cross-reactive antigen family protein
TRINITY_GG_12515_c3_g1	AFL2T_11706	O-methyltransferase
TRINITY_GG_12548_c0_g1	AFL2T_11733	hypothetical protein
TRINITY_GG_12627_c1_g1	-	hypothetical protein
TRINITY_GG_12633_c9_g1	AFL2T_11814	short-chain dehydrogenase/oxidoreductase, putative
TRINITY_GG_12730_c2_g1	-	NA
TRINITY_GG_12836_c7_g1	-	hypothetical protein
TRINITY_GG_12947_c2_g1	-	hypothetical protein
TRINITY_GG_13024_c7_g1	AFL2T_12160	oxidoreductase, 9OG-Fe(II) oxygenase family
TRINITY_GG_13119_c3_g1	-	NA
TRINITY_GG_1316_c0_g1	AFL2T_01230	alpha-1,2-mannosidase, putative
TRINITY_GG_13176_c0_g1	AFL2T_12289	major facilitator superfamily MFS_1
TRINITY_GG_13209_c1_g1	-	NA
TRINITY_GG_13290_c1_g1	-	hypothetical protein
TRINITY_GG_13327_c2_g1	-	NA
TRINITY_GG_1347_c2_g1	-	hypothetical protein
TRINITY_GG_13498_c1185_g1	-	NA
TRINITY_GG_13498_c1749_g1	-	NA
TRINITY_GG_13498_c1825_g1	-	NA
TRINITY_GG_13498_c514_g1	-	NA
TRINITY_GG_13499_c507_g1	-	NA
TRINITY_GG_1371_c0_g1	-	hypothetical protein
TRINITY_GG_1580_c2_g1	-	hypothetical protein
TRINITY_GG_1719_c4_g1	AFL2T_01625	hypothetical protein
TRINITY_GG_1736_c0_g1	AFL2T_01642	FAD dependent oxidoreductase
TRINITY_GG_1826_c5_g1	-	NA
TRINITY_GG_1860_c2_g1	-	NA
TRINITY_GG_1864_c15_g1	AFL2T_01758	ankyrin repeat-containing protein
TRINITY_GG_1867_c1_g1	AFL2T_01761	hypothetical protein
TRINITY_GG_1974_c4_g1	AFL2T_01867	hypothetical protein
TRINITY_GG_2029_c2_g1	-	NA
TRINITY_GG_208_c3_g1	-	hypothetical protein
TRINITY_GG_2102_c8_g1	-	hypothetical protein
TRINITY_GG_2122_c6_g1	AFL2T_02014	alfa-L-rhamnosidase
TRINITY_GG_2156_c1_g1	AFL2T_02044	hypothetical protein
TRINITY_GG_2173_c0_g1	-	hypothetical protein
TRINITY_GG_218_c2_g1	-	NA
TRINITY_GG_229_c3_g1	AFL2T_00206	Ethyl tert-butyl ether degradation EthD [Aspergillus oryzae]
TRINITY_GG_2422_c2_g1	-	NA
TRINITY_GG_243_c0_g1	AFL2T_00219	hypothetical protein
TRINITY_GG_2487_c6_g1	-	hypothetical protein
TRINITY_GG_2504_c1_g1	-	transposase
TRINITY_GG_2532_c103_g1	-	NA
TRINITY_GG_2541_c16_g1	AFL2T_02107	hypothetical protein
TRINITY_GG_2574_c5_g1	-	NA
TRINITY_GG_2636_c1_g1	AFL2T_02519	cupin domain protein
TRINITY_GG_264_c1_g1	AFL2T_00239	hypothetical protein
TRINITY_GG_2671_c1_g1	-	NA
TRINITY_GG_2731_c9_g2	-	NA
TRINITY_GG_2744_c4_g1	AFL2T_02626	transport protein FSF1
TRINITY_GG_2801_c0_g1	-	hypothetical protein
TRINITY_GG_2831_c1_g1	-	NA
TRINITY_GG_2945_c0_g1	-	general amino acid permease AGP3
TRINITY_GG_3014_c4_g1	-	NA
TRINITY_GG_3036_c0_g1	AFL2T_02911	hypothetical protein
TRINITY_GG_3087_c0_g1	-	NA
TRINITY_GG_3211_c6_g1	AFL2T_03053	hypothetical protein
TRINITY_GG_341_c0_g1	AFL2T_00304	hypothetical protein
TRINITY_GG_3471_c1_g1	-	NA
TRINITY_GG_352_c6_g1	-	NA
TRINITY_GG_3570_c10_g1	AFL2T_03400	hypothetical protein
TRINITY_GG_359_c1_g1	AFL2T_00319	general amidase, putative
TRINITY_GG_3639_c1_g1	-	NA
TRINITY_GG_3668_c3_g1	AFL2T_03493	sulfite reductase, putative
TRINITY_GG_3719_c10_g1	AFL2T_03544	hypothetical protein
TRINITY_GG_3808_c11_g1	AFL2T_03626	MFS transporter, putative
TRINITY_GG_3969_c1_g1	-	NA
TRINITY_GG_4015_c3_g1	-	NA
TRINITY_GG_4052_c54_g1	-	NA
TRINITY_GG_4112_c2_g1	AFL2T_03908	nonsense-mediated mRNA decay protein, putative
TRINITY_GG_4166_c2_g1	AFL2T_03959	hypothetical protein
TRINITY_GG_4175_c0_g1	-	NA
TRINITY_GG_4176_c3_g1	-	NA
TRINITY_GG_4205_c2_g1	-	NA
TRINITY_GG_4210_c5_g1	AFL2T_04004	fatty acid desaturase, putative
TRINITY_GG_4269_c0_g1	AFL2T_04062	polyamine transporter
TRINITY_GG_4275_c2_g1	-	NA
TRINITY_GG_4279_c5_g1	AFL2T_04072	cytochrome P450
TRINITY_GG_4312_c0_g1	-	acetyltransferase, GNAT family
TRINITY_GG_4352_c0_g1	AFL2T_04145	hypothetical protein
TRINITY_GG_4353_c1_g1	AFL2T_04145	hypothetical protein
TRINITY_GG_4356_c0_g1	AFL2T_04148	conserved hypothetical protein
TRINITY_GG_4574_c6_g1	-	NA
TRINITY_GG_4643_c0_g1	AFL2T_04399	conserved hypothetical protein
TRINITY_GG_4650_c1_g1	AFL2T_04406	hypothetical protein
TRINITY_GG_4796_c5_g1	-	NA
TRINITY_GG_4800_c1_g1	AFL2T_04553	hypothetical protein
TRINITY_GG_4851_c14_g1	-	NA
TRINITY_GG_4912_c2_g1	-	NA
TRINITY_GG_4987_c8_g1	AFL2T_04737	nitrosoguanidine resistance protein SNG1
TRINITY_GG_5118_c2_g1	-	hypothetical protein
TRINITY_GG_5235_c1_g1	AFL2T_04971	hypothetical protein
TRINITY_GG_5370_c4_g1	AFL2T_05089	sulfonylurea receptor/ ABC transporter, putative
TRINITY_GG_5421_c0_g1	AFL2T_05139	phthalate transporter
TRINITY_GG_5454_c0_g1	-	conserved hypothetical protein
TRINITY_GG_5463_c2_g1	AFL2T_05180	conserved hypothetical protein
TRINITY_GG_5478_c3_g1	-	hypothetical protein
TRINITY_GG_555_c1_g1	AFL2T_00504	lectin
TRINITY_GG_5640_c9_g1	AFL2T_05349	NRPS-like enzyme, putative
TRINITY_GG_5647_c4_g1	-	NA
TRINITY_GG_5716_c4_g1	AFL2T_05424	hypothetical protein
TRINITY_GG_5719_c0_g1	-	NA
TRINITY_GG_5796_c0_g1	-	NA
TRINITY_GG_5880_c3_g1	-	hypothetical protein
TRINITY_GG_5997_c9_g1	-	NA
TRINITY_GG_600_c7_g1	AFL2T_00547	zinc-binding oxidoreductase ToxD, putative
TRINITY_GG_6059_c3_g1	-	NA
TRINITY_GG_6139_c0_g1	-	NA
TRINITY_GG_6147_c0_g1	AFL2T_05849	hypothetical protein
TRINITY_GG_6219_c2_g1	-	NA
TRINITY_GG_6273_c2_g1	-	hypothetical protein
TRINITY_GG_6273_c3_g1	-	FAD dependent oxidoreductase
TRINITY_GG_6437_c2_g1	AFL2T_06110	conserved hypothetical protein
TRINITY_GG_6565_c0_g1	AFL2T_06221	hypothetical protein
TRINITY_GG_6580_c10_g1	AFL2T_06236	amidase family protein
TRINITY_GG_6677_c4_g1	AFL2T_06331	hypothetical protein
TRINITY_GG_6809_c4_g1	AFL2T_06458	1-aminocyclopropane-1-carboxylate oxidase
TRINITY_GG_6813_c24_g1	-	hypothetical protein
TRINITY_GG_6899_c9_g1	-	NA
TRINITY_GG_6907_c6_g1	AFL2T_06554	hypothetical protein
TRINITY_GG_7032_c3_g1	-	hypothetical protein
TRINITY_GG_704_c1_g1	AFL2T_11514	Mg2 transporter protein CorA family protein
TRINITY_GG_7082_c2_g1	AFL2T_06725	hypothetical protein
TRINITY_GG_7182_c14_g1	-	NA
TRINITY_GG_7198_c116_g1	-	NA
TRINITY_GG_721_c0_g1	AFL2T_00662	acetoacetyl-CoA synthase
TRINITY_GG_7244_c0_g1	-	NA
TRINITY_GG_731_c0_g1	AFL2T_00668	hypothetical protein
TRINITY_GG_7414_c2_g1	AFL2T_07043	hypothetical protein
TRINITY_GG_7414_c4_g1	AFL2T_07043	FAD-dependent oxidoreductase
TRINITY_GG_744_c12_g1	-	NA
TRINITY_GG_7457_c0_g1	AFL2T_07086	cell wall protein
TRINITY_GG_7484_c6_g1	-	NA
TRINITY_GG_7555_c1_g1	-	hypothetical protein
TRINITY_GG_7611_c6_g1	-	NA
TRINITY_GG_764_c0_g1	AFL2T_00700	hypothetical protein
TRINITY_GG_7655_c0_g1	-	hypothetical protein
TRINITY_GG_7658_c7_g1	AFL2T_07261	hypothetical protein
TRINITY_GG_7659_c1_g1	-	NA
TRINITY_GG_7678_c0_g1	-	NA
TRINITY_GG_7692_c0_g1	AFL2T_07295	conserved hypothetical protein
TRINITY_GG_7922_c5_g1	-	NA
TRINITY_GG_7927_c7_g1	-	hypothetical protein
TRINITY_GG_7968_c3_g1	-	NA
TRINITY_GG_8006_c1_g1	-	NA
TRINITY_GG_8022_c1_g1	-	NA
TRINITY_GG_8093_c7_g1	-	NA
TRINITY_GG_8121_c2_g1	AFL2T_07686	WD-repeat protein, putative
TRINITY_GG_8140_c3_g1	-	hypothetical protein
TRINITY_GG_8189_c2_g1	-	NA
TRINITY_GG_8243_c2_g1	AFL2T_07808	MFS multidrug transporter, putative
TRINITY_GG_8248_c4_g1	-	NA
TRINITY_GG_8344_c3_g1	-	NA
TRINITY_GG_8374_c0_g1	AFL2T_07919	hemagglutinin protein
TRINITY_GG_8411_c1_g1	-	FAD binding domain protein
TRINITY_GG_8419_c2_g1	-	NA
TRINITY_GG_8432_c0_g1	AFL2T_07977	hypothetical protein
TRINITY_GG_8549_c0_g1	-	Spo11/DNA topoisomerase VI subunit A domain-containing protein
TRINITY_GG_8725_c28_g1	-	NA
TRINITY_GG_8782_c7_g1	-	NA
TRINITY_GG_8866_c0_g1	-	NA
TRINITY_GG_8872_c17_g1	-	sterigmatocystin biosynthesis fatty acid synthase subunit alpha
TRINITY_GG_8872_c308_g1	-	NA
TRINITY_GG_8917_c1_g1	AFL2T_08447	major facilitator superfamily MFS_1
TRINITY_GG_8941_c1_g1	-	NA
TRINITY_GG_9161_c2_g1	-	NA
TRINITY_GG_923_c2_g1	-	NA
TRINITY_GG_9601_c2_g1	AFL2T_09027	hypothetical protein
TRINITY_GG_968_c1_g1	-	hypothetical protein
TRINITY_GG_9713_c6_g1	-	NA
TRINITY_GG_9767_c0_g1	AFL2T_09183	hypothetical protein
TRINITY_GG_9966_c3_g1	-	NA
TRINITY_GG_9985_c0_g1	-	NA

## Sheet: Oxidative stress exclusive
Genes expressed exclusively in oxidative stress group.
ID	Accession	Annotation
TRINITY_GG_10215_c1_g1	-	NA
TRINITY_GG_10288_c1_g1	AFL2T_09653	hypothetical protein
TRINITY_GG_10421_c1_g1	-	NA
TRINITY_GG_10456_c0_g1	AFL2T_09799	hypothetical protein
TRINITY_GG_10479_c1_g1	-	NA
TRINITY_GG_10497_c26_g1	-	NA
TRINITY_GG_10524_c2_g1	AFL2T_09846	hypothetical protein
TRINITY_GG_10564_c1_g1	-	NA
TRINITY_GG_10673_c13_g1	AFL2T_09985	SGT1 and CS domain protein
TRINITY_GG_10680_c8_g1	-	NA
TRINITY_GG_1071_c2_g1	AFL2T_11853	hypothetical protein
TRINITY_GG_10831_c3_g1	AFL2T_10144	hypothetical protein
TRINITY_GG_1086_c3_g1	AFL2T_01000	hypothetical protein
TRINITY_GG_10899_c2_g1	AFL2T_10205	aminoglycoside phosphotransferase
TRINITY_GG_10917_c1_g1	AFL2T_10223	hypothetical protein
TRINITY_GG_11090_c0_g1	AFL2T_10392	hypothetical protein
TRINITY_GG_11175_c1_g1	AFL2T_10475	hypothetical protein
TRINITY_GG_11208_c0_g1	-	hydrophobin
TRINITY_GG_11217_c0_g1	AFL2T_10516	NAD-dependent aldehyde dehydrogenase
TRINITY_GG_11348_c3_g1	AFL2T_10197	hypothetical protein
TRINITY_GG_11401_c2_g1	-	NA
TRINITY_GG_11414_c5_g1	AFL2T_10666	C6 zinc finger domain protein
TRINITY_GG_1161_c0_g1	AFL2T_01075	hypothetical protein
TRINITY_GG_11650_c4_g1	-	NA
TRINITY_GG_1189_c6_g1	-	NA
TRINITY_GG_11891_c5_g1	-	SNF2-related protein
TRINITY_GG_1194_c1_g1	-	C6 transcription factor
TRINITY_GG_12018_c0_g1	-	NA
TRINITY_GG_12029_c10_g1	-	LYR motif-containing protein 5A
TRINITY_GG_12058_c0_g1	-	NA
TRINITY_GG_12109_c3_g1	AFL2T_11322	hypothetical protein
TRINITY_GG_12140_c1_g1	-	hypothetical protein
TRINITY_GG_12144_c3_g1	AFL2T_11354	white collar
TRINITY_GG_12154_c0_g1	-	NA
TRINITY_GG_12157_c44_g1	-	hypothetical protein
TRINITY_GG_12171_c3_g1	-	NA
TRINITY_GG_12275_c7_g1	-	hypothetical protein
TRINITY_GG_12291_c0_g1	AFL2T_11493	conserved hypothetical protein
TRINITY_GG_12362_c0_g1	AFL2T_11560	hypothetical protein
TRINITY_GG_12396_c3_g1	AFL2T_11591	hypothetical protein
TRINITY_GG_12424_c9_g1	-	NA
TRINITY_GG_1267_c12_g1	-	NA
TRINITY_GG_12734_c2_g1	-	Ankyrin repeat-containing domain-containing protein
TRINITY_GG_12797_c4_g1	AFL2T_11969	NAD dependent epimerase/dehydratase, putative
TRINITY_GG_12802_c1_g1	AFL2T_11972	quinate dehydrogenase, putative
TRINITY_GG_12826_c1_g1	-	NA
TRINITY_GG_12887_c1_g1	AFL2T_12050	conserved hypothetical protein
TRINITY_GG_12908_c15_g1	-	NA
TRINITY_GG_12917_c7_g1	AFL2T_12078	hypothetical protein
TRINITY_GG_12992_c0_g1	AFL2T_12138	hypothetical protein
TRINITY_GG_13033_c3_g1	AFL2T_12169	hypothetical protein
TRINITY_GG_13037_c7_g1	AFL2T_12173	hypothetical protein
TRINITY_GG_1306_c15_g1	-	NA
TRINITY_GG_13078_c13_g1	-	NA
TRINITY_GG_13104_c2_g1	AFL2T_12229	hypothetical protein
TRINITY_GG_13109_c13_g1	-	hypothetical protein
TRINITY_GG_13128_c0_g1	AFL2T_12249	hypothetical protein
TRINITY_GG_13129_c1_g1	-	NA
TRINITY_GG_13151_c6_g1	AFL2T_12265	electron transport oxidoreductase, putative
TRINITY_GG_13181_c0_g1	-	hypothetical protein
TRINITY_GG_13210_c6_g1	AFL2T_12323	triacylglycerol lipase, putative
TRINITY_GG_13226_c1_g1	-	NA
TRINITY_GG_13286_c1_g1	-	NA
TRINITY_GG_13360_c3_g1	-	NA
TRINITY_GG_13498_c1355_g1	-	NA
TRINITY_GG_13498_c1940_g1	-	NA
TRINITY_GG_13498_c476_g1	-	NA
TRINITY_GG_1461_c5_g1	AFL2T_01372	conserved hypothetical protein
TRINITY_GG_1490_c0_g1	-	NA
TRINITY_GG_1494_c5_g1	-	NA
TRINITY_GG_1519_c2_g1	-	hypothetical protein
TRINITY_GG_1538_c12_g1	-	protein kinase
TRINITY_GG_1560_c1_g1	-	conserved hypothetical protein
TRINITY_GG_1647_c1_g1	-	ATP-binding cassette transporter
TRINITY_GG_168_c1_g1	-	NA
TRINITY_GG_169_c1_g1	AFL2T_00147	hypothetical protein
TRINITY_GG_1690_c0_g1	-	NA
TRINITY_GG_1697_c1_g1	-	NA
TRINITY_GG_1723_c9_g1	AFL2T_01629	conserved hypothetical protein
TRINITY_GG_1761_c13_g1	AFL2T_01662	cytochrome P450, putative
TRINITY_GG_185_c10_g1	AFL2T_00163	hypothetical protein
TRINITY_GG_1871_c0_g1	AFL2T_01765	alpha-galactosidase B
TRINITY_GG_1915_c1_g1	-	NA
TRINITY_GG_1949_c3_g1	-	NA
TRINITY_GG_1977_c2_g1	-	NA
TRINITY_GG_1989_c7_g1	-	Heterokaryon incompatibility
TRINITY_GG_2009_c3_g1	-	NA
TRINITY_GG_2039_c7_g1	-	NA
TRINITY_GG_204_c9_g1	AFL2T_00182	hypothetical protein
TRINITY_GG_2062_c5_g1	-	NA
TRINITY_GG_2123_c1_g1	AFL2T_02015	sugar transporter, putative
TRINITY_GG_2244_c0_g1	AFL2T_02131	conserved hypothetical protein
TRINITY_GG_2336_c0_g1	AFL2T_02221	hypothetical protein
TRINITY_GG_2342_c0_g1	AFL2T_02228	conserved hypothetical protein
TRINITY_GG_2346_c3_g1	AFL2T_02232	inorganic phosphate transporter
TRINITY_GG_247_c5_g1	-	NA
TRINITY_GG_2503_c0_g1	AFL2T_02389	hypothetical protein
TRINITY_GG_2505_c2_g1	-	NA
TRINITY_GG_2590_c0_g1	AFL2T_02476	MFS multidrug transporter
TRINITY_GG_2642_c0_g1	AFL2T_02525	hypothetical protein
TRINITY_GG_2651_c0_g1	AFL2T_02534	DH protein
TRINITY_GG_267_c1_g1	-	NA
TRINITY_GG_2689_c0_g1	AFL2T_02572	short chain dehydrogenase, putative
TRINITY_GG_2731_c2_g1	-	NA
TRINITY_GG_2731_c3_g1	-	hypothetical protein
TRINITY_GG_3124_c4_g1	-	NA
TRINITY_GG_3191_c6_g1	AFL2T_03037	lipase 2 precursor, putative
TRINITY_GG_3194_c1_g1	-	NA
TRINITY_GG_3202_c0_g1	-	NA
TRINITY_GG_3239_c0_g1	AFL2T_03080	hypothetical protein
TRINITY_GG_3337_c0_g1	AFL2T_03177	hypothetical protein
TRINITY_GG_3343_c1_g1	-	NA
TRINITY_GG_3387_c11_g1	AFL2T_03227	hypothetical protein
TRINITY_GG_3488_c1_g1	AFL2T_03320	ABC multidrug transporter (atrF)
TRINITY_GG_3491_c2_g1	-	NA
TRINITY_GG_3505_c0_g1	AFL2T_03335	O-methyltransferase, putative
TRINITY_GG_3582_c2_g1	-	NA
TRINITY_GG_3605_c4_g1	AFL2T_03435	hypothetical protein
TRINITY_GG_3674_c611_g1	-	type 1 phosphatases regulator ypi1
TRINITY_GG_3726_c0_g1	-	hypothetical protein
TRINITY_GG_3834_c1_g1	-	NA
TRINITY_GG_3855_c0_g1	-	hypothetical protein
TRINITY_GG_3879_c0_g1	AFL2T_03696	hypothetical protein
TRINITY_GG_3912_c1_g1	-	NA
TRINITY_GG_397_c6_g1	AFL2T_00355	C4-dicarboxylate transporter/malic acid transport protein
TRINITY_GG_4019_c1_g1	AFL2T_03833	hypothetical protein
TRINITY_GG_4052_c25_g1	-	NA
TRINITY_GG_4127_c2_g1	-	NA
TRINITY_GG_4155_c1_g1	AFL2T_03949	cytochrome P450
TRINITY_GG_4164_c2_g1	-	hypothetical protein
TRINITY_GG_4238_c1_g1	AFL2T_04032	hypothetical protein
TRINITY_GG_4238_c5_g1	AFL2T_04032	hypothetical protein
TRINITY_GG_431_c2_g1	-	hypothetical protein
TRINITY_GG_433_c8_g1	AFL2T_00387	endoplasmic reticulum-resident kdel protein
TRINITY_GG_4363_c0_g1	AFL2T_04153	hypothetical protein
TRINITY_GG_4378_c3_g1	-	NA
TRINITY_GG_4420_c3_g1	-	NA
TRINITY_GG_4469_c5_g1	AFL2T_04253	MFS multidrug transporter, putative
TRINITY_GG_4530_c0_g1	-	NA
TRINITY_GG_457_c26_g1	-	NA
TRINITY_GG_4574_c2_g1	-	NA
TRINITY_GG_4644_c3_g1	AFL2T_04400	Ankyrin repeat-containing domain-containing protein
TRINITY_GG_4645_c0_g1	-	hypothetical protein
TRINITY_GG_4755_c0_g1	AFL2T_04508	hypothetical protein
TRINITY_GG_4756_c0_g1	AFL2T_04509	hypothetical protein
TRINITY_GG_4768_c9_g1	-	hypothetical protein
TRINITY_GG_481_c7_g1	-	NA
TRINITY_GG_4834_c1_g1	AFL2T_04586	conserved hypothetical protein
TRINITY_GG_4840_c0_g1	AFL2T_04592	hypothetical protein
TRINITY_GG_4844_c1_g1	AFL2T_04596	endoglucanase
TRINITY_GG_4848_c2_g1	-	NA
TRINITY_GG_4852_c3_g1	-	NA
TRINITY_GG_488_c1_g1	AFL2T_00438	conserved hypothetical protein
TRINITY_GG_4936_c15_g1	-	hypothetical protein
TRINITY_GG_4937_c39_g1	-	NA
TRINITY_GG_4991_c0_g1	AFL2T_04742	hypothetical protein
TRINITY_GG_5008_c1_g1	AFL2T_04758	carboxylesterase
TRINITY_GG_5008_c2_g1	-	hypothetical protein
TRINITY_GG_5064_c2_g1	AFL2T_04814	hypothetical protein
TRINITY_GG_5084_c22_g1	-	NA
TRINITY_GG_5175_c8_g1	AFL2T_04924	FluG family protein
TRINITY_GG_5216_c1_g1	-	hypothetical protein
TRINITY_GG_5249_c10_g1	AFL2T_04984	hypothetical protein
TRINITY_GG_5272_c0_g2	AFL2T_05007	carbohydrate-binding protein
TRINITY_GG_5318_c4_g1	-	NA
TRINITY_GG_5328_c4_g1	AFL2T_05056	conserved hypothetical protein
TRINITY_GG_5332_c7_g1	AFL2T_05058	hypothetical protein
TRINITY_GG_5442_c1_g1	-	hypothetical protein
TRINITY_GG_556_c1_g1	AFL2T_00506	O-methyltransferase
TRINITY_GG_5618_c2_g1	AFL2T_05327	hypothetical protein
TRINITY_GG_5665_c1_g1	-	C-5 cytosine-specific DNA methylase
TRINITY_GG_5665_c6_g1	-	NA
TRINITY_GG_5667_c3_g1	AFL2T_05376	adhesin
TRINITY_GG_5697_c3_g1	-	NA
TRINITY_GG_5713_c4_g1	-	NA
TRINITY_GG_5730_c6_g1	AFL2T_05438	conserved hypothetical protein
TRINITY_GG_5744_c2_g1	-	NA
TRINITY_GG_5773_c0_g1	AFL2T_05475	carboxylesterase hlo
TRINITY_GG_5898_c5_g1	AFL2T_05600	C6 zinc finger domain protein
TRINITY_GG_5900_c1_g1	-	NA
TRINITY_GG_5903_c38_g1	-	C2H2 type zinc finger domain protein
TRINITY_GG_592_c6_g1	-	NA
TRINITY_GG_5934_c10_g1	-	NA
TRINITY_GG_6077_c63_g1	-	NA
TRINITY_GG_6142_c0_g1	-	hypothetical protein
TRINITY_GG_619_c0_g1	AFL2T_00560	C-14 sterol reductase, putative
TRINITY_GG_6224_c29_g1	AFL2T_05924	hypothetical protein
TRINITY_GG_6224_c33_g1	AFL2T_05924	Ankyrin
TRINITY_GG_6235_c5_g1	-	NA
TRINITY_GG_6304_c8_g1	AFL2T_05999	hypothetical protein
TRINITY_GG_6335_c8_g1	AFL2T_06030	Ferric reductase NAD binding protein
TRINITY_GG_6346_c1_g1	-	NA
TRINITY_GG_6411_c0_g1	-	hypothetical protein
TRINITY_GG_6444_c2_g1	-	NA
TRINITY_GG_6460_c4_g1	AFL2T_06131	glutathione-dependent formaldehyde-activating enzyme, putative
TRINITY_GG_648_c0_g1	-	NA
TRINITY_GG_6550_c2_g1	-	hypothetical protein
TRINITY_GG_662_c2_g1	AFL2T_00603	hypothetical protein
TRINITY_GG_6639_c0_g1	AFL2T_06293	hypothetical protein
TRINITY_GG_6688_c1_g1	-	transposase
TRINITY_GG_670_c10_g1	-	NA
TRINITY_GG_6711_c0_g1	-	hypothetical protein
TRINITY_GG_6735_c1_g1	AFL2T_06389	hypothetical protein
TRINITY_GG_6739_c10_g1	-	NA
TRINITY_GG_6802_c2_g1	AFL2T_06454	short chain type dehydrogenase
TRINITY_GG_6837_c25_g1	-	hypothetical protein
TRINITY_GG_6841_c2_g1	-	NA
TRINITY_GG_6920_c1_g1	-	NA
TRINITY_GG_6929_c1_g1	-	hypothetical protein
TRINITY_GG_6970_c0_g1	AFL2T_06617	hypothetical protein
TRINITY_GG_7058_c3_g1	-	NA
TRINITY_GG_7075_c0_g1	AFL2T_06719	hypothetical protein
TRINITY_GG_710_c0_g1	AFL2T_00651	predicted protein
TRINITY_GG_7181_c2_g1	-	PX domain protein
TRINITY_GG_7209_c9_g1	-	NA
TRINITY_GG_7227_c6_g1	-	hypothetical protein
TRINITY_GG_7275_c0_g1	-	hypothetical protein
TRINITY_GG_7353_c1_g1	-	NA
TRINITY_GG_7445_c0_g1	AFL2T_07074	transcriptional regulator, NmrA
TRINITY_GG_7462_c2_g1	-	NA
TRINITY_GG_7484_c4_g1	-	NA
TRINITY_GG_7488_c0_g1	AFL2T_07115	hypothetical protein
TRINITY_GG_7499_c3_g1	AFL2T_07122	exopolygalacturonase precursor, putative
TRINITY_GG_7531_c12_g1	-	NA
TRINITY_GG_761_c15_g1	-	NA
TRINITY_GG_7624_c4_g1	AFL2T_07239	hypothetical protein
TRINITY_GG_769_c1_g1	-	ketohexokinase, putative
TRINITY_GG_7699_c6_g1	AFL2T_07301	hypothetical protein
TRINITY_GG_7737_c0_g1	-	hypothetical protein
TRINITY_GG_7738_c0_g1	-	NA
TRINITY_GG_7778_c14_g1	-	NA
TRINITY_GG_7833_c6_g1	-	NA
TRINITY_GG_7839_c16_g1	AFL2T_07418	Heterokaryon incompatibility
TRINITY_GG_7856_c1_g1	AFL2T_07436	feruloyl esterase A precursor, putative
TRINITY_GG_7927_c19_g1	AFL2T_07498	conserved hypothetical protein
TRINITY_GG_7931_c0_g1	AFL2T_07501	geranylgeranyl pyrophosphate synthase
TRINITY_GG_7946_c1_g1	-	NA
TRINITY_GG_7960_c1_g1	-	NA
TRINITY_GG_7991_c0_g1	-	NA
TRINITY_GG_8115_c2_g1	-	NA
TRINITY_GG_8127_c1_g1	-	NA
TRINITY_GG_8135_c2_g1	-	NA
TRINITY_GG_8162_c1_g1	-	hypothetical protein
TRINITY_GG_8165_c10_g1	-	NA
TRINITY_GG_8202_c2_g1	-	hypothetical protein
TRINITY_GG_8250_c1_g1	AFL2T_07814	hypothetical protein
TRINITY_GG_8268_c7_g1	AFL2T_07829	hypothetical protein
TRINITY_GG_8308_c1_g1	AFL2T_07863	hypothetical protein
TRINITY_GG_8389_c1_g1	AFL2T_07933	hypothetical protein
TRINITY_GG_8467_c0_g1	AFL2T_08009	ferric reductase transmembrane component 4 precursor, putative
TRINITY_GG_854_c3_g1	-	C6 finger domain protein
TRINITY_GG_8564_c0_g1	AFL2T_08098	hypothetical protein
TRINITY_GG_8568_c10_g1	-	NA
TRINITY_GG_8577_c0_g1	-	C6 transcription factor
TRINITY_GG_8626_c1_g1	-	NA
TRINITY_GG_8645_c3_g1	-	NA
TRINITY_GG_8675_c2_g1	-	NA
TRINITY_GG_873_c0_g1	AFL2T_00804	hypothetical protein
TRINITY_GG_8864_c27_g1	-	NEDD8-conjugating enzyme UBC12
TRINITY_GG_8869_c0_g1	AFL2T_08399	hypothetical protein
TRINITY_GG_8899_c3_g1	-	NA
TRINITY_GG_9242_c6_g1	AFL2T_08719	hypothetical protein
TRINITY_GG_9243_c0_g1	-	NA
TRINITY_GG_9280_c6_g1	AFL2T_08756	hypothetical protein
TRINITY_GG_9422_c19_g1	AFL2T_08882	hypothetical protein
TRINITY_GG_9474_c3_g1	-	NA
TRINITY_GG_9496_c2_g1	AFL2T_08940	hypothetical protein
TRINITY_GG_9501_c0_g1	-	NA
TRINITY_GG_9504_c0_g1	AFL2T_08944	hypothetical protein
TRINITY_GG_9560_c40_g1	-	NA
TRINITY_GG_9591_c9_g1	AFL2T_09019	hypothetical protein
TRINITY_GG_9668_c5_g1	AFL2T_09086	hypothetical protein
TRINITY_GG_9686_c8_g1	AFL2T_09104	hypothetical protein
TRINITY_GG_9732_c5_g1	-	NA
TRINITY_GG_983_c14_g1	-	NA
TRINITY_GG_9988_c9_g1	AFL2T_09384	hypothetical protein
TRINITY_GG_9994_c0_g1	AFL2T_09389	Polyketide cyclase/dehydrase

## Sheet: Dual stress exclusive
Genes expressed exclusively in dual stresses (temperature stress + oxidative stress) group.
ID	Accession	Annotation
TRINITY_GG_1001_c18_g1	AFL2T_00925	C6 transcription factor
TRINITY_GG_10019_c1_g1	-	hypothetical protein
TRINITY_GG_1009_c0_g1	-	NA
TRINITY_GG_10113_c10_g1	-	NA
TRINITY_GG_10140_c1_g1	AFL2T_09524	Spherulation-specific family 4
TRINITY_GG_10182_c9_g1	AFL2T_09550	hypothetical protein
TRINITY_GG_10230_c0_g1	-	NA
TRINITY_GG_10255_c4_g1	AFL2T_09621	RTA1 domain protein
TRINITY_GG_10286_c2_g2	-	hypothetical protein
TRINITY_GG_10312_c18_g1	-	oxidoreductase, FAD-binding, putative
TRINITY_GG_10332_c6_g1	-	NA
TRINITY_GG_10408_c8_g1	-	NA
TRINITY_GG_10545_c5_g1	AFL2T_09859	nonribosomal peptide synthase, putative
TRINITY_GG_10651_c9_g1	AFL2T_09964	hypothetical protein
TRINITY_GG_10676_c0_g1	AFL2T_09990	hypothetical protein
TRINITY_GG_1081_c0_g1	AFL2T_00995	hypothetical protein
TRINITY_GG_10812_c1_g1	-	NA
TRINITY_GG_10818_c0_g1	AFL2T_10131	hypothetical protein
TRINITY_GG_10847_c3_g1	-	NA
TRINITY_GG_10853_c17_g1	AFL2T_10162	hypothetical protein
TRINITY_GG_10929_c2_g1	-	hypothetical protein
TRINITY_GG_10946_c18_g1	-	NA
TRINITY_GG_10951_c10_g1	-	NA
TRINITY_GG_10981_c1_g1	-	NA
TRINITY_GG_11002_c2_g1	-	NA
TRINITY_GG_11125_c0_g1	AFL2T_10425	hypothetical protein
TRINITY_GG_11172_c14_g1	AFL2T_10472	hypothetical protein
TRINITY_GG_11192_c10_g1	-	hypothetical protein
TRINITY_GG_11273_c2_g1	AFL2T_10547	hypothetical protein
TRINITY_GG_11283_c11_g1	AFL2T_10557	hypothetical protein
TRINITY_GG_11283_c9_g1	AFL2T_10557	hypothetical protein
TRINITY_GG_11310_c0_g1	-	NA
TRINITY_GG_1136_c14_g1	-	NA
TRINITY_GG_1139_c10_g1	-	NA
TRINITY_GG_11420_c8_g1	AFL2T_10672	hypothetical protein
TRINITY_GG_11443_c0_g1	AFL2T_10694	C6 transcription factor, putative
TRINITY_GG_11539_c0_g1	AFL2T_10787	hypothetical protein
TRINITY_GG_11634_c15_g1	-	NA
TRINITY_GG_11639_c3_g1	AFL2T_10884	hypothetical protein
TRINITY_GG_11682_c2_g1	AFL2T_10926	glucose-methanol-choline (gmc) oxidoreductase
TRINITY_GG_11687_c6_g1	-	cell wall biogenesis protein, putative
TRINITY_GG_11712_c0_g1	-	hypothetical protein
TRINITY_GG_11713_c0_g1	-	ribosomal protein S3
TRINITY_GG_1181_c1_g1	-	NA
TRINITY_GG_11847_c11_g1	AFL2T_11071	conserved hypothetical protein
TRINITY_GG_11865_c10_g1	AFL2T_11089	polysaccharide deacetylase
TRINITY_GG_119_c1_g1	AFL2T_00098	hypothetical protein
TRINITY_GG_11976_c7_g1	AFL2T_11193	Proteasome regulatory subunit C-terminal
TRINITY_GG_11979_c1_g1	-	NA
TRINITY_GG_11980_c2_g1	-	hypothetical protein
TRINITY_GG_11985_c15_g1	-	hypothetical protein
TRINITY_GG_12024_c3_g1	-	cyclin
TRINITY_GG_12046_c2_g1	-	NA
TRINITY_GG_12064_c20_g1	-	NA
TRINITY_GG_12075_c0_g1	AFL2T_11291	major intrinsic protein
TRINITY_GG_12155_c1_g1	-	NA
TRINITY_GG_12167_c0_g1	-	NA
TRINITY_GG_12200_c10_g1	-	NA
TRINITY_GG_1221_c3_g1	-	hypothetical protein
TRINITY_GG_12231_c10_g1	AFL2T_11435	hypothetical protein
TRINITY_GG_12241_c3_g1	-	hypothetical protein
TRINITY_GG_12249_c4_g1	AFL2T_11451	hypothetical protein
TRINITY_GG_12281_c3_g2	-	hypothetical protein
TRINITY_GG_12288_c1_g1	AFL2T_11490	Chloroperoxidase
TRINITY_GG_12316_c0_g1	-	hypothetical protein
TRINITY_GG_12349_c0_g1	-	hypothetical protein
TRINITY_GG_12524_c4_g1	-	NA
TRINITY_GG_12641_c2_g1	AFL2T_11822	hypothetical protein
TRINITY_GG_12680_c0_g1	-	hypothetical protein
TRINITY_GG_12713_c2_g1	AFL2T_11891	CobW domain protein
TRINITY_GG_12885_c1_g1	-	NA
TRINITY_GG_12918_c1_g1	AFL2T_12079	PKS-like enzyme, putative
TRINITY_GG_12997_c0_g1	AFL2T_12143	hypothetical protein
TRINITY_GG_12998_c0_g1	-	hypothetical protein
TRINITY_GG_13078_c4_g1	AFL2T_12207	nonribosomal peptide synthase, putative
TRINITY_GG_13079_c0_g1	AFL2T_12208	esterase
TRINITY_GG_13131_c2_g1	-	NA
TRINITY_GG_13147_c1_g1	-	NA
TRINITY_GG_13266_c9_g1	-	NA
TRINITY_GG_13334_c1_g1	-	GPI transamidase subunit PIG-U
TRINITY_GG_13498_c1877_g1	-	NA
TRINITY_GG_13498_c643_g1	-	NA
TRINITY_GG_1425_c1_g1	-	hypothetical protein
TRINITY_GG_1531_c2_g1	-	NA
TRINITY_GG_1598_c2_g1	-	NA
TRINITY_GG_1652_c0_g1	AFL2T_01561	synaptic vesicle transporter SVOP
TRINITY_GG_1653_c5_g1	AFL2T_01562	GNAT family N-acetyltransferase
TRINITY_GG_170_c0_g1	AFL2T_00148	hypothetical protein
TRINITY_GG_174_c117_g1	-	NA
TRINITY_GG_1793_c4_g1	-	MFS peptide transporter, putative
TRINITY_GG_1913_c16_g1	-	NA
TRINITY_GG_1930_c4_g1	AFL2T_01823	hypothetical protein
TRINITY_GG_1967_c4_g1	-	fungal specific transcription factor
TRINITY_GG_1973_c3_g1	AFL2T_01866	hypothetical protein
TRINITY_GG_1979_c4_g1	-	NA
TRINITY_GG_2046_c1_g1	-	NA
TRINITY_GG_2167_c1_g1	-	ketohexokinase, putative
TRINITY_GG_2174_c17_g1	-	NA
TRINITY_GG_2313_c0_g1	-	NA
TRINITY_GG_2324_c2_g1	-	NA
TRINITY_GG_2329_c7_g1	-	NA
TRINITY_GG_2357_c7_g1	-	conserved hypothetical protein
TRINITY_GG_2369_c2_g1	-	hypothetical protein
TRINITY_GG_2370_c1_g1	-	NA
TRINITY_GG_2372_c18_g1	-	monocarboxylate transporter
TRINITY_GG_2524_c2_g1	-	NA
TRINITY_GG_2767_c1_g1	AFL2T_02649	transferase family protein
TRINITY_GG_2780_c1_g1	AFL2T_02311	Aspartyl/glutamyl-tRNA(Asn/Gln) amidotransferase subunit B
TRINITY_GG_2785_c2_g1	-	hypothetical protein
TRINITY_GG_2794_c2_g1	-	NA
TRINITY_GG_2803_c8_g1	-	NA
TRINITY_GG_2871_c0_g1	AFL2T_02752	hypothetical protein
TRINITY_GG_2944_c0_g1	AFL2T_02823	oxidoreductase, 5OG-Fe(II) oxygenase family
TRINITY_GG_3076_c5_g1	-	transposase
TRINITY_GG_3172_c1_g1	-	NA
TRINITY_GG_3180_c0_g1	AFL2T_03029	hypothetical protein
TRINITY_GG_3201_c1_g1	AFL2T_03044	NPRS-like enzyme, putative
TRINITY_GG_3292_c1_g1	AFL2T_03133	porphobilinogen deaminase
TRINITY_GG_3305_c9_g1	-	NA
TRINITY_GG_3397_c2_g1	AFL2T_03237	hypothetical protein
TRINITY_GG_3415_c0_g1	AFL2T_03252	hypothetical protein
TRINITY_GG_3531_c5_g1	-	NA
TRINITY_GG_355_c0_g1	AFL2T_00315	hypothetical protein
TRINITY_GG_3563_c3_g1	-	NA
TRINITY_GG_3675_c12_g1	AFL2T_03500	conserved hypothetical protein
TRINITY_GG_3684_c0_g1	AFL2T_03509	DUF718 domain protein
TRINITY_GG_3698_c1_g1	-	hypothetical protein
TRINITY_GG_3737_c2_g1	-	NA
TRINITY_GG_3922_c1_g1	-	NA
TRINITY_GG_3929_c1_g1	-	NA
TRINITY_GG_3954_c0_g1	AFL2T_03768	hypothetical protein
TRINITY_GG_4037_c0_g1	-	NA
TRINITY_GG_4052_c2_g1	AFL2T_03866	hypothetical protein
TRINITY_GG_4060_c1_g1	AFL2T_03874	hypothetical protein
TRINITY_GG_4062_c18_g1	-	NA
TRINITY_GG_407_c2_g1	-	UPF0311 domain-containing protein
TRINITY_GG_4112_c20_g1	-	NA
TRINITY_GG_4197_c0_g1	AFL2T_03991	flavonol reductase/cinnamoyl-CoA reductase
TRINITY_GG_4250_c6_g1	-	NA
TRINITY_GG_4262_c3_g1	AFL2T_04055	hypothetical protein
TRINITY_GG_4298_c3_g1	-	hypothetical protein
TRINITY_GG_4395_c2_g1	AFL2T_04185	hypothetical protein
TRINITY_GG_4429_c0_g1	-	NA
TRINITY_GG_4441_c2_g1	AFL2T_04226	hypothetical protein
TRINITY_GG_4466_c0_g1	AFL2T_04250	MFS transporter
TRINITY_GG_4468_c3_g1	AFL2T_04252	polygalacturonase, putative
TRINITY_GG_4617_c0_g1	AFL2T_04377	hypothetical protein
TRINITY_GG_4622_c0_g1	AFL2T_04381	Hydroxylase/desaturase asaB
TRINITY_GG_4693_c4_g1	AFL2T_04447	hypothetical protein
TRINITY_GG_4720_c5_g1	-	NA
TRINITY_GG_4821_c4_g1	-	hypothetical protein
TRINITY_GG_4910_c7_g1	-	NA
TRINITY_GG_4976_c0_g1	-	NA
TRINITY_GG_5_c1_g1	AFL2T_00005	hypothetical protein
TRINITY_GG_5083_c9_g1	-	NA
TRINITY_GG_5090_c14_g1	-	NA
TRINITY_GG_5109_c0_g1	-	hypothetical protein
TRINITY_GG_5134_c3_g1	AFL2T_04883	C6 zinc finger domain protein
TRINITY_GG_5145_c5_g1	-	NA
TRINITY_GG_5194_c0_g1	AFL2T_04935	hypothetical protein
TRINITY_GG_5205_c5_g1	AFL2T_04946	conserved hypothetical protein
TRINITY_GG_5211_c0_g1	-	NA
TRINITY_GG_5265_c0_g1	AFL2T_05000	hypothetical protein
TRINITY_GG_5326_c0_g1	AFL2T_05054	fatty-acid amide hydrolase, putative
TRINITY_GG_5351_c2_g1	-	NA
TRINITY_GG_5384_c0_g1	-	NA
TRINITY_GG_5469_c2_g1	-	hypothetical protein
TRINITY_GG_5516_c28_g1	-	ankyrin repeat protein
TRINITY_GG_5549_c3_g1	AFL2T_05259	hypothetical protein
TRINITY_GG_555_c2_g1	AFL2T_00505	fungal specific transcription factor
TRINITY_GG_5575_c5_g1	AFL2T_05284	glutamyl-tRNA synthetase
TRINITY_GG_5605_c5_g1	-	NA
TRINITY_GG_5640_c2_g1	-	NA
TRINITY_GG_567_c2_g1	-	NA
TRINITY_GG_5784_c7_g1	-	hypothetical protein
TRINITY_GG_5893_c2_g1	AFL2T_05595	flotillin domain protein
TRINITY_GG_5950_c10_g1	-	NA
TRINITY_GG_6027_c0_g1	-	NA
TRINITY_GG_6097_c2_g1	-	NA
TRINITY_GG_6118_c0_g1	-	NA
TRINITY_GG_6119_c2_g1	-	NA
TRINITY_GG_6210_c2_g1	AFL2T_05910	hypothetical protein
TRINITY_GG_622_c2_g1	AFL2T_00563	hypothetical protein
TRINITY_GG_6233_c2_g1	AFL2T_05933	Carboxylesterase type B
TRINITY_GG_6263_c0_g1	-	5-AMP-activated protein kinase, putative
TRINITY_GG_6289_c8_g1	-	NA
TRINITY_GG_6414_c1_g1	-	NA
TRINITY_GG_6497_c0_g1	AFL2T_06166	hypothetical protein
TRINITY_GG_6585_c1_g1	-	NA
TRINITY_GG_6716_c1_g1	AFL2T_06370	hypothetical protein
TRINITY_GG_6736_c8_g1	AFL2T_06390	hypothetical protein
TRINITY_GG_6759_c0_g1	AFL2T_06412	hypothetical protein
TRINITY_GG_6760_c4_g1	AFL2T_06413	quinone oxidoreductase
TRINITY_GG_6762_c0_g1	AFL2T_06415	hypothetical protein
TRINITY_GG_6891_c2_g1	-	extracellular dioxygenase
TRINITY_GG_6906_c12_g1	AFL2T_06553	conserved hypothetical protein
TRINITY_GG_6918_c7_g1	AFL2T_03466	Vesicle transport protein, Use1
TRINITY_GG_6939_c1_g1	AFL2T_06586	nucleosome remodeling complex ATPase subunit (Snf2h), putative
TRINITY_GG_6990_c0_g1	-	NA
TRINITY_GG_7043_c2_g1	AFL2T_06689	hypothetical protein
TRINITY_GG_7047_c4_g1	-	NA
TRINITY_GG_7083_c1_g1	-	NA
TRINITY_GG_7113_c42_g1	-	NA
TRINITY_GG_7130_c6_g1	AFL2T_06773	hypothetical protein
TRINITY_GG_7151_c0_g1	AFL2T_06794	hypothetical protein
TRINITY_GG_7191_c0_g1	-	hypothetical protein
TRINITY_GG_7211_c1_g1	AFL2T_06853	sodium/calcium transporter
TRINITY_GG_7511_c0_g1	-	NA
TRINITY_GG_7514_c0_g1	-	hypothetical protein
TRINITY_GG_7531_c4_g1	AFL2T_07147	hypothetical protein
TRINITY_GG_7703_c4_g1	-	NA
TRINITY_GG_7888_c2_g1	-	hypothetical protein
TRINITY_GG_7938_c1_g1	-	beta-glucosidase-related glycosidase
TRINITY_GG_8251_c0_g1	AFL2T_07815	Heterokaryon incompatibility
TRINITY_GG_8268_c0_g1	-	hypothetical protein
TRINITY_GG_8292_c7_g1	AFL2T_07847	hypothetical protein
TRINITY_GG_8350_c4_g1	AFL2T_07895	hypothetical protein
TRINITY_GG_8384_c2_g1	-	NA
TRINITY_GG_8480_c0_g1	AFL2T_08022	hypothetical protein
TRINITY_GG_8511_c1_g1	-	NA
TRINITY_GG_8583_c6_g1	AFL2T_08117	hypothetical protein
TRINITY_GG_8597_c1_g1	-	NA
TRINITY_GG_8617_c5_g1	AFL2T_08150	hypothetical protein
TRINITY_GG_8678_c6_g1	-	NA
TRINITY_GG_8717_c4_g1	AFL2T_09590	pre-rRNA-processing protein
TRINITY_GG_875_c0_g1	AFL2T_00807	Zn(II)2Cys6 transcription factor
TRINITY_GG_8774_c4_g1	-	NA
TRINITY_GG_8865_c3_g1	-	NA
TRINITY_GG_8958_c2_g1	-	NA
TRINITY_GG_8963_c4_g1	AFL2T_08492	hypothetical protein
TRINITY_GG_9055_c2_g1	-	NA
TRINITY_GG_9120_c1_g1	-	hypothetical protein
TRINITY_GG_9144_c5_g1	AFL2T_08642	FAD dependent oxidoreductase, putative
TRINITY_GG_9151_c1_g1	AFL2T_08645	polytopic membrane protein
TRINITY_GG_9297_c4_g1	-	NA
TRINITY_GG_9317_c9_g1	AFL2T_08790	conserved hypothetical protein
TRINITY_GG_9359_c2_g1	AFL2T_08826	hypothetical protein
TRINITY_GG_9366_c0_g1	AFL2T_08832	GNAT family acetyltransferase
TRINITY_GG_9434_c0_g1	AFL2T_08893	conserved hypothetical protein
TRINITY_GG_9459_c3_g1	-	hypothetical protein
TRINITY_GG_9464_c2_g1	AFL2T_08913	hypothetical protein
TRINITY_GG_9549_c0_g1	-	hypothetical protein
TRINITY_GG_9571_c6_g1	AFL2T_09000	FAD dependent oxidoreductase
TRINITY_GG_9598_c1_g1	AFL2T_09024	hypothetical protein
TRINITY_GG_9605_c10_g1	-	hypothetical protein
TRINITY_GG_9610_c0_g1	-	NA
TRINITY_GG_9658_c6_g1	-	NA
TRINITY_GG_9671_c14_g1	AFL2T_09089	synaptic vesicle transporter SVOP
TRINITY_GG_9677_c1_g1	-	NA
TRINITY_GG_9687_c14_g1	-	NA
TRINITY_GG_9692_c0_g1	-	hypothetical protein
TRINITY_GG_9743_c18_g1	AFL2T_09161	NRPS-like enzyme
TRINITY_GG_9765_c1_g1	-	NA
TRINITY_GG_9901_c0_g1	AFL2T_09313	hypothetical protein
TRINITY_GG_9925_c0_g1	-	hypothetical protein
TRINITY_GG_998_c2_g1	-	NA
TRINITY_GG_9999_c2_g1	AFL2T_09394	hypothetical protein

## Sheet: Previously uncharacterized gene
Previously uncharacterized genes with high expression levels (FPKM > 200.)
ID	Accession	Annotation	Treatments
			Control	Temperature stress	Oxidative stress	Dual stresses
TRINITY_GG_136_c5_g1	AFL2T_00115	hypothetical protein	12366.3	14007.5	11256.5	11486.1
TRINITY_GG_8872_c3_g1	-	hypothetical protein	11215.5	7012.68	7010.65	5309.75
TRINITY_GG_3674_c36_g1	-	hypothetical protein	11004.9	6473.08	7035.65	5435.8
TRINITY_GG_8872_c10_g1	-	hypothetical protein	9367.38	10678.5	10258.7	10815.6
TRINITY_GG_9884_c460_g1	-	hypothetical protein	9190.76	4098.3	5232.28	4423.4
TRINITY_GG_11571_c1_g1	AFL2T_10818	hypothetical protein	8167.81	10909.7	8931.1	9216.85
TRINITY_GG_7726_c3_g1	AFL2T_07322	hypothetical protein	6418.82	7567.67	5996.56	5357.98
TRINITY_GG_3674_c12_g1	-	hypothetical protein	5563.29	3244.14	4048.06	2983.47
TRINITY_GG_11632_c19_g1	-	hypothetical protein	5364.01	2671.03	3302.52	2618.36
TRINITY_GG_8872_c78_g1	-	hypothetical protein	4767.4	2270.04	3143.81	2383.41
TRINITY_GG_3674_c9_g1	-	hypothetical protein	4591.61	2501.88	2943.69	2146.08
TRINITY_GG_4985_c11_g1	-	hypothetical protein	3838.9	1376.11	1752.46	1354.87
TRINITY_GG_5649_c17_g1	-	hypothetical protein	3701.81	1951.47	2391.68	1747.84
TRINITY_GG_1262_c2_g1	AFL2T_01176	conserved hypothetical protein	3673.7	3571.04	3122.25	3117.5
TRINITY_GG_2654_c0_g1	-	hypothetical protein	3448.91	1854.62	2292.6	1713.63
TRINITY_GG_987_c3_g1	AFL2T_00914	hypothetical protein	3396.4	6124.74	1929.93	3484.37
TRINITY_GG_5649_c83_g1	-	conserved hypothetical protein	3356.05	3013.63	2700.47	2395.67
TRINITY_GG_13073_c0_g1	-	hypothetical protein	3255.38	1750.63	2113.86	1578.65
TRINITY_GG_12181_c3_g1	-	hypothetical protein	3160.44	1034.39	1470.09	1186.26
TRINITY_GG_5649_c5_g1	-	hypothetical protein	2833.46	3662.73	3152.51	3251.66
TRINITY_GG_8163_c28_g1	-	hypothetical protein	2493.88	2812.53	2141.5	1711.45
TRINITY_GG_3674_c18_g1	-	hypothetical protein	2283.06	2887.29	1968.85	1721
TRINITY_GG_5559_c3_g1	AFL2T_05268	hypothetical protein	2078.73	2496.5	2415.19	2387.06
TRINITY_GG_3214_c4_g1	AFL2T_03056	hypothetical protein	2060.79	2145.56	2289.99	2152.17
TRINITY_GG_11571_c6_g1	AFL2T_10818	hypothetical protein	2015.43	2479.97	4708.38	5094.66
TRINITY_GG_8082_c0_g1	AFL2T_07649	hypothetical protein	1977.88	2281.42	2195.88	2733.49
TRINITY_GG_11733_c3_g1	AFL2T_10971	hypothetical protein	1905.18	1948.28	2038.77	2327.65
TRINITY_GG_7225_c0_g1	AFL2T_06864	hypothetical protein	1880.62	1894.93	1891.8	1471.45
TRINITY_GG_5794_c5_g1	AFL2T_05496	hypothetical protein	1783.32	1635.64	1848.26	1937.5
TRINITY_GG_5428_c5_g1	-	hypothetical protein	1750.07	1137.24	1119.92	846.22
TRINITY_GG_8872_c60_g1	-	hypothetical protein	1733.24	845.109	1147.1	893.493
TRINITY_GG_69_c3_g1	AFL2T_00051	hypothetical protein	1717.05	1995.06	1319.27	1263.88
TRINITY_GG_3262_c1_g1	AFL2T_03103	conserved hypothetical protein	1527.9	1255.18	1384.22	1353.82
TRINITY_GG_2219_c1_g1	AFL2T_02106	hypothetical protein	1423.25	1334.35	1374.98	1479.09
TRINITY_GG_7365_c3_g1	AFL2T_06996	hypothetical protein	1362.07	1524.87	998.249	960.745
TRINITY_GG_11572_c5_g1	AFL2T_10819	hypothetical protein	1344.47	1436.68	1459.28	1279.65
TRINITY_GG_3869_c8_g1	AFL2T_03687	conserved hypothetical protein	1239.58	1459.15	1388.87	1410.12
TRINITY_GG_11586_c0_g1	AFL2T_10831	hypothetical protein	1208.01	1034.93	916.631	801.609
TRINITY_GG_638_c0_g1	AFL2T_00579	hypothetical protein	1205.53	1247.61	1055.31	1097.31
TRINITY_GG_7574_c12_g1	-	hypothetical protein	1199.17	803.19	773.469	603.928
TRINITY_GG_11706_c0_g1	-	hypothetical protein	1174.11	670.36	769.801	584.015
TRINITY_GG_4965_c0_g1	AFL2T_04718	hypothetical protein	1146.84	1460.3	1219.58	1244.99
TRINITY_GG_819_c2_g1	AFL2T_00754	hypothetical protein	1085.08	1498.62	1167.79	1410.92
TRINITY_GG_8872_c137_g1	-	hypothetical protein	1084.49	1097.47	878.838	902.05
TRINITY_GG_10490_c3_g1	-	hypothetical protein	1075.06	1970.4	1802.89	2025.37
TRINITY_GG_8959_c15_g1	-	hypothetical protein	1004.94	1118.54	1105.94	1019.46
TRINITY_GG_2203_c2_g1	AFL2T_02090	hypothetical protein	997.462	841.312	697.057	468.394
TRINITY_GG_3294_c1_g1	AFL2T_03135	hypothetical protein	988.365	1204	1005.42	1251.07
TRINITY_GG_6421_c1_g1	AFL2T_06097	hypothetical protein	983.503	921.644	815.695	841.256
TRINITY_GG_853_c3_g1	AFL2T_00785	hypothetical protein	979.507	1021.08	956.342	845.567
TRINITY_GG_9474_c6_g1	-	hypothetical protein	972.887	1029.43	723.038	644.796
TRINITY_GG_5736_c5_g1	AFL2T_05444	hypothetical protein	972.045	988.061	996.457	1017.8
TRINITY_GG_1581_c5_g1	AFL2T_01492	hypothetical protein	963.926	999.412	979.415	1110.48
TRINITY_GG_7603_c3_g1	AFL2T_07218	hypothetical protein	961.745	568.815	616.066	329.081
TRINITY_GG_2654_c0_g2	-	hypothetical protein	953.916	443.178	413.533	271.343
TRINITY_GG_12334_c0_g1	AFL2T_11536	hypothetical protein	938.344	908.763	723.472	623.068
TRINITY_GG_11971_c9_g1	AFL2T_08231	hypothetical protein	930.936	1026.04	849.013	768.718
TRINITY_GG_8872_c353_g1	-	hypothetical protein	928.596	651.292	827.444	553.497
TRINITY_GG_1921_c2_g1	AFL2T_01814	hypothetical protein	928.13	830.747	777.286	815.534
TRINITY_GG_5908_c20_g1	AFL2T_05610	hypothetical protein	879.754	928.817	876.519	999.048
TRINITY_GG_7380_c9_g2	-	hypothetical protein	879.274	1208.22	857.595	1322.16
TRINITY_GG_11292_c1_g1	AFL2T_10566	conserved hypothetical protein	873.171	1374.82	725.618	747.75
TRINITY_GG_4044_c5_g1	AFL2T_03858	hypothetical protein	866.308	852.262	814.463	844.497
TRINITY_GG_109_c2_g1	AFL2T_00088	hypothetical protein	816.168	801.518	882.145	735.486
TRINITY_GG_13276_c4_g1	AFL2T_12376	hypothetical protein	809.732	931.494	863.805	914.653
TRINITY_GG_1852_c10_g1	-	hypothetical protein	807.375	663.941	693.779	738.781
TRINITY_GG_7218_c5_g1	AFL2T_06857	hypothetical protein	802.033	1464.78	734.099	1102.27
TRINITY_GG_11632_c42_g1	-	hypothetical protein	751.616	633.013	1500.17	1939.72
TRINITY_GG_13498_c134_g3	-	hypothetical protein	751.6	514.996	566.182	516.11
TRINITY_GG_3674_c685_g1	AFL2T_01927	hypothetical protein	743.526	864.492	681.411	668.865
TRINITY_GG_1790_c3_g1	AFL2T_01686	hypothetical protein	733.03	996.681	820.444	1149.67
TRINITY_GG_5156_c1_g1	-	hypothetical protein	683.01	748.36	799.909	724.611
TRINITY_GG_1598_c0_g1	AFL2T_01509	hypothetical protein	663.237	608.201	579.533	380.797
TRINITY_GG_10858_c0_g1	AFL2T_10168	conserved hypothetical protein	654.921	727.494	519.113	598.38
TRINITY_GG_9877_c9_g1	-	hypothetical protein	654.178	929.065	642.595	610.502
TRINITY_GG_1874_c4_g1	AFL2T_01768	hypothetical protein	650.823	959.877	588.326	549.356
TRINITY_GG_1475_c15_g1	AFL2T_01386	hypothetical protein	627.907	526.248	546.748	494.568
TRINITY_GG_7357_c29_g1	-	hypothetical protein	625.514	378.971	441.177	292.034
TRINITY_GG_13154_c4_g1	AFL2T_12268	hypothetical protein	602.712	714.587	632.813	610.702
TRINITY_GG_9906_c3_g1	AFL2T_08934	hypothetical protein	570.714	660.729	580.285	571.353
TRINITY_GG_11635_c5_g1	AFL2T_10880	hypothetical protein	565.736	526.548	421.988	363.173
TRINITY_GG_5227_c1_g1	-	conserved hypothetical protein	562.707	602.613	617.396	748.967
TRINITY_GG_6373_c10_g1	AFL2T_06062	hypothetical protein	561.946	525.516	501.755	459.523
TRINITY_GG_6774_c1_g1	AFL2T_06427	conserved hypothetical protein	547.253	1376.59	358.702	423.286
TRINITY_GG_11572_c4_g1	AFL2T_10818	hypothetical protein	542.144	636.596	912.611	1155.23
TRINITY_GG_137_c3_g1	AFL2T_00116	hypothetical protein	535.599	754.964	596.348	607.379
TRINITY_GG_11259_c2_g1	AFL2T_10536	hypothetical protein	534.822	467.425	545.85	499.415
TRINITY_GG_5903_c253_g1	-	conserved hypothetical protein	533.572	439	527.81	742.441
TRINITY_GG_6594_c3_g1	AFL2T_06250	hypothetical protein	532.041	471.865	490.978	458.828
TRINITY_GG_4785_c7_g1	AFL2T_04538	conserved hypothetical protein	523.542	534.425	411.149	401.303
TRINITY_GG_12415_c5_g1	AFL2T_11611	conserved hypothetical protein	517.97	485.742	358.916	422.353
TRINITY_GG_13174_c36_g1	-	conserved hypothetical protein	514.488	384.175	393	293.22
TRINITY_GG_11959_c2_g1	AFL2T_11176	conserved hypothetical protein	513.087	489.153	449.938	433.016
TRINITY_GG_5735_c7_g1	-	hypothetical protein	512.971	163.101	226.958	157.036
TRINITY_GG_8872_c6_g1	-	hypothetical protein	502.269	565.833	408.683	399.222
TRINITY_GG_10815_c4_g1	-	hypothetical protein	498.516	415.828	623.969	568.92
TRINITY_GG_1817_c4_g1	AFL2T_01711	hypothetical protein	497.849	310.736	405.611	261.238
TRINITY_GG_12848_c5_g1	AFL2T_12014	hypothetical protein	491.173	417.811	550.043	493.491
TRINITY_GG_3119_c5_g1	AFL2T_02986	hypothetical protein	481.985	599.178	485.691	528.865
TRINITY_GG_1143_c5_g1	-	hypothetical protein	458.71	415.046	401.901	397.252
TRINITY_GG_4978_c3_g1	AFL2T_01906	hypothetical protein	457.809	522.314	500.115	561.216
TRINITY_GG_9722_c3_g1	AFL2T_09140	hypothetical protein	451.056	447.662	431.416	479.054
TRINITY_GG_6483_c3_g1	AFL2T_06152	hypothetical protein	450.349	326.091	383.751	274.111
TRINITY_GG_4440_c5_g1	AFL2T_04225	conserved hypothetical protein	448.055	459.735	369.645	402.165
TRINITY_GG_11512_c0_g1	-	hypothetical protein	443.835	475.495	356.861	437.313
TRINITY_GG_8703_c9_g1	-	hypothetical protein	443.178	429.958	386.853	458.311
TRINITY_GG_12773_c3_g1	AFL2T_11947	hypothetical protein	423.043	607.396	553.975	532.439
TRINITY_GG_6125_c3_g1	AFL2T_05827	hypothetical protein	417.087	589.617	478.482	472.54
TRINITY_GG_13180_c2_g1	AFL2T_12293	hypothetical protein	408.752	417.258	422.649	461.751
TRINITY_GG_2740_c6_g1	-	hypothetical protein	402.93	450.642	574.673	607.024
TRINITY_GG_2258_c6_g1	-	hypothetical protein	393.665	333.51	309.82	274.823
TRINITY_GG_5107_c4_g1	AFL2T_04857	hypothetical protein	393.442	419.925	316.925	392.711
TRINITY_GG_8073_c3_g1	AFL2T_07640	conserved hypothetical protein	387.799	344.813	330.819	306.058
TRINITY_GG_5519_c7_g1	AFL2T_05228	hypothetical protein	366.894	349.262	262.507	315.115
TRINITY_GG_11212_c5_g1	AFL2T_10511	conserved hypothetical protein	362.189	423.485	511.294	423.61
TRINITY_GG_2078_c3_g1	AFL2T_01970	hypothetical protein	360.721	320.735	330.427	383.363
TRINITY_GG_6778_c7_g1	AFL2T_06431	conserved hypothetical protein	359.335	619.728	320.115	324.678
TRINITY_GG_7717_c0_g1	AFL2T_01176	conserved hypothetical protein	353.416	272.777	317.972	311.226
TRINITY_GG_13499_c0_g1	-	hypothetical protein	347.577	340.668	1030.38	1273.39
TRINITY_GG_8235_c4_g1	AFL2T_07800	conserved hypothetical protein	347.525	235.341	478.21	428.735
TRINITY_GG_3889_c1_g1	AFL2T_03707	hypothetical protein	340.951	391.865	312.773	315.201
TRINITY_GG_1252_c2_g1	AFL2T_01166	conserved hypothetical protein	340.183	249.066	352.231	330.791
TRINITY_GG_5607_c1_g1	AFL2T_05316	hypothetical protein	339.493	327.008	375.678	322.06
TRINITY_GG_6066_c4_g1	AFL2T_05768	conserved hypothetical protein	338.222	328.479	350.236	326.654
TRINITY_GG_3004_c1_g1	AFL2T_02883	conserved hypothetical protein	334.957	333.586	302.821	317.477
TRINITY_GG_5749_c2_g1	-	hypothetical protein	334.473	224.666	382.63	388.3
TRINITY_GG_8194_c2_g1	AFL2T_07760	conserved hypothetical protein	333.85	367.996	390.246	461.487
TRINITY_GG_9884_c0_g1	-	hypothetical protein	329.604	383.719	408.026	453.176
TRINITY_GG_3674_c7_g1	-	hypothetical protein	328.255	424.373	339.814	289.273
TRINITY_GG_421_c2_g1	AFL2T_00377	hypothetical protein	324.825	906.005	267.89	545.071
TRINITY_GG_2517_c2_g1	AFL2T_02403	hypothetical protein	324.648	380.69	348.73	422.003
TRINITY_GG_6775_c7_g1	AFL2T_06428	hypothetical protein	324.404	591.783	182.024	219.864
TRINITY_GG_7432_c10_g1	-	hypothetical protein	324.247	454.736	441.01	389.371
TRINITY_GG_318_c2_g1	AFL2T_00285	hypothetical protein	323.461	358.91	340.013	258.283
TRINITY_GG_12784_c5_g1	AFL2T_11957	hypothetical protein	321.952	381.093	178.053	178.401
TRINITY_GG_6843_c6_g1	AFL2T_06492	hypothetical protein	321.233	319.236	253.884	236.524
TRINITY_GG_2467_c10_g1	-	hypothetical protein	319.936	175.445	200.197	150.94
TRINITY_GG_7355_c2_g1	AFL2T_06986	hypothetical protein	317.758	335.72	222.129	214.332
TRINITY_GG_8399_c1_g1	AFL2T_07944	hypothetical protein	315.639	303.12	232.392	283.024
TRINITY_GG_1459_c0_g1	AFL2T_01370	hypothetical protein	315.491	214.457	238.805	197.892
TRINITY_GG_1281_c12_g1	-	hypothetical protein	313.182	334.33	346.573	317.419
TRINITY_GG_11072_c4_g1	AFL2T_10375	conserved hypothetical protein	309.605	344.761	246.693	235.653
TRINITY_GG_11892_c4_g1	AFL2T_11116	hypothetical protein	305.423	243.683	290.181	227.008
TRINITY_GG_10570_c8_g1	AFL2T_09883	conserved hypothetical protein	304.134	312.956	258.094	290.648
TRINITY_GG_3375_c0_g1	AFL2T_03215	hypothetical protein	303.372	306.769	318.153	347.168
TRINITY_GG_5244_c2_g1	AFL2T_04979	hypothetical protein	303.188	220.624	243.768	227.548
TRINITY_GG_6687_c7_g1	-	hypothetical protein	302.818	233.944	268.851	223.26
TRINITY_GG_9384_c3_g1	AFL2T_08850	hypothetical protein	299.238	297.223	421.096	570.415
TRINITY_GG_3447_c7_g1	AFL2T_03281	hypothetical protein	298.482	251.76	314.863	367.141
TRINITY_GG_5519_c6_g1	AFL2T_05228	hypothetical protein	291.757	267.906	216.82	232.945
TRINITY_GG_12265_c7_g1	-	hypothetical protein	291.526	320.436	314.646	314.732
TRINITY_GG_11944_c2_g1	AFL2T_11161	hypothetical protein	289.397	276.815	321.519	327.084
TRINITY_GG_5649_c459_g1	-	hypothetical protein	285.213	378.2	441.037	699.812
TRINITY_GG_1984_c4_g1	AFL2T_01877	hypothetical protein	284.889	291.634	250.278	289.949
TRINITY_GG_13184_c8_g1	-	hypothetical protein	282.445	319.849	199.221	230.108
TRINITY_GG_8237_c2_g1	AFL2T_07802	hypothetical protein	269.353	223.955	224.639	252.971
TRINITY_GG_6852_c1_g1	AFL2T_06501	hypothetical protein	269.105	243.661	211.834	225.987
TRINITY_GG_1818_c8_g1	AFL2T_01712	hypothetical protein	267.822	210.531	231.848	167.566
TRINITY_GG_4740_c9_g1	-	hypothetical protein	263.083	334.81	225.738	234.615
TRINITY_GG_6491_c0_g1	AFL2T_06160	hypothetical protein	262.324	382.394	238.48	243.448
TRINITY_GG_4465_c11_g1	-	conserved hypothetical protein	261.053	303.956	297.688	410.87
TRINITY_GG_13498_c9_g1	-	hypothetical protein	256.101	266.572	275.349	285.077
TRINITY_GG_12612_c2_g1	AFL2T_11794	conserved hypothetical protein	254.644	251.853	274.625	285.558
TRINITY_GG_5649_c82_g1	-	hypothetical protein	253.604	195.418	272.06	166.071
TRINITY_GG_3730_c7_g1	-	hypothetical protein	250.664	276.029	299.659	363.911
TRINITY_GG_3761_c1_g1	AFL2T_03583	conserved hypothetical protein	250.005	303.752	214.589	205.686
TRINITY_GG_12569_c8_g1	AFL2T_11752	conserved hypothetical protein	248.885	236.732	284.405	237.233
TRINITY_GG_5330_c1_g1	AFL2T_05057	hypothetical protein	247.683	247.614	251.414	259.704
TRINITY_GG_9898_c4_g1	AFL2T_09310	conserved hypothetical protein	246.989	228.223	294.293	263.007
TRINITY_GG_13238_c0_g1	AFL2T_12351	hypothetical protein	245.021	233.876	255.1	209.99
TRINITY_GG_8230_c1_g1	AFL2T_07795	hypothetical protein	244.766	208.084	276.365	195.38
TRINITY_GG_8297_c2_g1	AFL2T_07852	hypothetical protein	243.298	292.929	151.794	102.096
TRINITY_GG_8872_c306_g1	-	hypothetical protein	242.204	240.685	338.256	324.227
TRINITY_GG_6775_c6_g1	AFL2T_06428	hypothetical protein	241.417	592.503	157.214	159.097
TRINITY_GG_12428_c0_g1	-	hypothetical protein	238.043	173.602	175.812	138
TRINITY_GG_6492_c3_g1	AFL2T_06161	hypothetical protein	237.464	265.414	168.927	163.282
TRINITY_GG_1224_c0_g1	AFL2T_01138	conserved hypothetical protein	234.499	253.738	206.698	233.171
TRINITY_GG_1599_c7_g1	-	hypothetical protein	234.241	235.034	275.974	209.493
TRINITY_GG_5060_c3_g1	AFL2T_04810	hypothetical protein	231.512	157.231	222.305	132.466
TRINITY_GG_2417_c5_g1	AFL2T_02303	hypothetical protein	231.243	151.964	301.464	219.217
TRINITY_GG_8003_c0_g1	AFL2T_07570	hypothetical protein	228.252	185.529	234.103	187.404
TRINITY_GG_8286_c2_g1	AFL2T_07842	hypothetical protein	224.532	376.19	217.381	290.515
TRINITY_GG_5579_c20_g1	-	hypothetical protein	223.398	161.493	172.687	152.18
TRINITY_GG_5033_c0_g1	AFL2T_04783	conserved hypothetical protein	222.035	212.781	252.561	288.245
TRINITY_GG_2157_c4_g1	AFL2T_02045	conserved hypothetical protein	219.835	170.045	169.757	158.972
TRINITY_GG_5649_c233_g1	-	hypothetical protein	217.965	185.416	244.173	201.003
TRINITY_GG_11717_c0_g1	AFL2T_10956	hypothetical protein	214.502	285.58	268.774	268.755
TRINITY_GG_12409_c4_g1	AFL2T_11604	hypothetical protein	211.786	191.523	178.014	166.101
TRINITY_GG_7946_c8_g1	-	hypothetical protein	209.575	230.889	329.289	299.324
TRINITY_GG_7223_c1_g1	-	hypothetical protein	209.548	290.172	220.62	223.895
TRINITY_GG_9747_c17_g1	-	hypothetical protein	206.349	138.726	166.857	118.049
TRINITY_GG_3342_c0_g1	AFL2T_03182	hypothetical protein	206.236	213.952	232.731	232.635
TRINITY_GG_1818_c9_g1	AFL2T_01712	hypothetical protein	204.752	181.063	196.033	181.624
TRINITY_GG_4903_c4_g1	AFL2T_04655	conserved hypothetical protein	203.746	212.631	194.877	198.571
TRINITY_GG_5830_c5_g1	AFL2T_05532	hypothetical protein	203.379	219.92	174.023	179.158
TRINITY_GG_6777_c4_g1	AFL2T_06430	hypothetical protein	157.111	383.137	110.094	128.033
TRINITY_GG_9746_c0_g1	-	hypothetical protein	186.758	329.928	98.2705	120.685
TRINITY_GG_6777_c0_g1	AFL2T_06430	conserved hypothetical protein	141.931	317.199	97.0065	116.476
TRINITY_GG_3674_c1135_g1	-	hypothetical protein	160.873	304.679	111.017	111.378
TRINITY_GG_4445_c0_g1	-	hypothetical protein	150.361	303.072	169.169	282.779
TRINITY_GG_1923_c6_g1	-	hypothetical protein	143.21	296.534	94.629	101.779
TRINITY_GG_9884_c654_g1	-	hypothetical protein	102.349	250.358	89.347	145.223
TRINITY_GG_6178_c2_g1	AFL2T_05880	conserved hypothetical protein	186.188	248.332	234.101	306.141
TRINITY_GG_6376_c10_g1	-	hypothetical protein	195.565	247.071	186.378	176.976
TRINITY_GG_422_c4_g1	AFL2T_00378	hypothetical protein	89.5585	239.982	72.9155	136.472
TRINITY_GG_7029_c0_g1	AFL2T_06676	hypothetical protein	183.433	230.679	174.258	186.137
TRINITY_GG_8872_c26_g1	-	conserved hypothetical protein	194.176	228.942	202.394	162.704
TRINITY_GG_810_c19_g1	-	hypothetical protein	131.952	227.827	83.4605	88.2305
TRINITY_GG_9884_c123_g1	-	hypothetical protein	167.837	226.159	290.303	308.698
TRINITY_GG_1221_c13_g1	-	hypothetical protein	183.445	221.733	198.803	347.755
TRINITY_GG_9694_c5_g1	AFL2T_11667	hypothetical protein	173.681	219.642	194.788	252.669
TRINITY_GG_1684_c2_g1	AFL2T_01592	hypothetical protein	129.339	218.036	145.428	168.902
TRINITY_GG_7580_c2_g1	AFL2T_07195	conserved hypothetical protein	155.363	217.476	134.279	167.37
TRINITY_GG_6776_c0_g1	AFL2T_06429	hypothetical protein	109.301	215.98	64.0745	77.9065
TRINITY_GG_8872_c386_g1	-	hypothetical protein	69.6725	215.785	67.612	57.9845
TRINITY_GG_8872_c640_g1	-	hypothetical protein	154.91	212.155	225.739	230.087
TRINITY_GG_1541_c0_g1	AFL2T_01452	conserved hypothetical protein	180.271	204.042	193.186	215.723
TRINITY_GG_6853_c10_g1	AFL2T_06501	hypothetical protein	178.724	202.962	155.439	137.202
TRINITY_GG_830_c5_g1	AFL2T_00765	hypothetical protein	171.178	200.81	171.183	174.265
TRINITY_GG_9862_c6_g1	-	hypothetical protein	99.6085	127.948	252.814	276.85
TRINITY_GG_454_c4_g1	AFL2T_00404	conserved hypothetical protein	161.833	155.361	235.947	191.464
TRINITY_GG_5521_c12_g1	-	hypothetical protein	130.743	186.774	226.674	259.803
TRINITY_GG_12756_c0_g1	AFL2T_11932	conserved hypothetical protein	187.079	193.031	219.141	216.512
TRINITY_GG_7018_c4_g1	AFL2T_06664	hypothetical protein	86.3825	98.754	163.746	228.478
TRINITY_GG_12611_c0_g1	AFL2T_10883	hypothetical protein	185.218	197.714	179.396	227.594
TRINITY_GG_13197_c20_g1	AFL2T_12310	hypothetical protein	150.094	173.974	175.991	218.727
TRINITY_GG_10603_c9_g1	AFL2T_09916	hypothetical protein	177.719	164.909	180.291	216.24
TRINITY_GG_4456_c6_g1	AFL2T_04241	hypothetical protein	150.172	180.788	184.169	212.966
TRINITY_GG_1700_c5_g1	AFL2T_01608	hypothetical protein	143.178	148.813	171.437	200.541
