# Supplementary material for: Transcriptomic responses of Aspergillus flavus to temperature and oxidative stresses during aflatoxin production
Source: Sci Rep. 2021 Feb 2;11:2803. doi: 10.1038/s41598-021-82488-7 (PMC7854668; doi:10.1038/s41598-021-82488-7)
Supplement: Supplementary file 2 — Supplementary Data. [file 41598_2021_82488_MOESM2_ESM.zip › Scientific reports-Supplementary Data S2.xlsx]

## Sheet: Control-specific
DEGs expressed at significantly higher levels in the control than under the stress conditions
ID	Accession	Annotation	Control	Temperature stress	Oxidative stress	Dual stresses
TRINITY_GG_10025_c6_g1	AFL2T_09418	tripeptidyl peptidase A	261.63	221.435	197.555	185.692
TRINITY_GG_10049_c5_g1	-	NA	117.182	95.374	87.144	79.258
TRINITY_GG_10138_c4_g1	AFL2T_09522	endoplasmic reticulum-resident kdel protein	13.772	8.167	8.685	6.244
TRINITY_GG_10153_c8_g1	AFL2T_09533	extracellular serine carboxypeptidase, putative	100.252	83.7525	65.4245	64.5945
TRINITY_GG_10245_c7_g1	AFL2T_09614	FAD dependent oxidoreductase	43.7645	34.879	32.2005	25.1355
TRINITY_GG_10276_c8_g1	AFL2T_09642	hypothetical protein	68.6175	55.4365	56.56	48.175
TRINITY_GG_10293_c0_g1	-	hypothetical protein	62.5935	34.1755	38.2355	23.6585
TRINITY_GG_10317_c1_g1	AFL2T_09682	hypothetical protein	17.428	5.582	13.706	11.129
TRINITY_GG_10318_c3_g1	AFL2T_09683	hexose carrier protein	22.8185	11.403	11.858	16.0045
TRINITY_GG_10327_c9_g1	AFL2T_09692	hypothetical protein	6.8405	4.8555	5.4415	1.5465
TRINITY_GG_10373_c0_g1	AFL2T_09731	hypothetical protein	168.301	120.81	124.969	100.803
TRINITY_GG_10432_c9_g1	AFL2T_09778	glycogen [starch] synthase	38.8	31.821	23.5515	22.5095
TRINITY_GG_1052_c3_g1	AFL2T_00967	sphinganine hydroxylase BasA	52.909	45.36	51.1145	37.3615
TRINITY_GG_10527_c3_g1	-	V-type proton ATPase proteolipid subunit	85.337	61.946	71.9765	56.6515
TRINITY_GG_10685_c2_g1	AFL2T_09998	DNA replication protein YHM2	249.974	217.707	193.707	181.135
TRINITY_GG_10782_c2_g1	AFL2T_10095	alcohol dehydrogenase 2	1287.88	1156.26	895.984	707.351
TRINITY_GG_10790_c4_g1	AFL2T_10103	protein YOP1	658.693	500.939	525.266	518.558
TRINITY_GG_10807_c0_g1	-	ureidoglycolate hydrolase, putative	86.481	72.497	46.4185	63.723
TRINITY_GG_10909_c9_g1	AFL2T_10215	serine palmitoyltransferase 5	74.437	65.144	64.146	57.3785
TRINITY_GG_11009_c10_g1	-	NA	419.452	328.347	344.264	302.045
TRINITY_GG_11014_c8_g1	-	integral membrane protein	114.53	85.002	77.6045	87.1575
TRINITY_GG_11041_c9_g1	AFL2T_10344	conserved hypothetical protein	22.6745	14.326	13.4635	11.507
TRINITY_GG_11063_c10_g1	-	hypothetical protein	19.168	5.7525	6.398	3.713
TRINITY_GG_11108_c3_g1	AFL2T_10410	NADH:ubiquinone oxidoreductase 17.2 kD subunit	69.4985	50.171	58.977	50.7685
TRINITY_GG_11118_c0_g1	AFL2T_10419	metallo-beta-lactamase family protein	44.702	35.0315	21.8635	20.1345
TRINITY_GG_1121_c8_g1	-	ammonium transporter, putative	120.739	92.045	46.516	76.7685
TRINITY_GG_11249_c8_g1	AFL2T_10527	conserved hypothetical protein	75.3925	54.3045	57.674	42.511
TRINITY_GG_11273_c3_g1	-	hypothetical protein	27.5405	17.2255	18.3095	15.17
TRINITY_GG_11304_c0_g1	AFL2T_08457	hypothetical protein	33.5695	30.505	18.761	12.918
TRINITY_GG_1132_c25_g1	-	hypothetical protein	117.922	65.1355	78.249	62.7125
TRINITY_GG_1140_c8_g1	AFL2T_01054	fatty acid hydroxylase	80.494	51.6185	49.7155	30.624
TRINITY_GG_11410_c7_g1	AFL2T_10662	conserved hypothetical protein	81.8825	55.634	44	42.775
TRINITY_GG_11420_c13_g1	-	NA	592.822	585.379	479.885	408.615
TRINITY_GG_11459_c7_g1	AFL2T_10710	D-xylulose reductase A	18.0215	8.711	10.803	8.983
TRINITY_GG_11526_c2_g2	AFL2T_10774	isoflavone reductase family protein	129.394	87.1845	76.0915	84.2075
TRINITY_GG_11586_c0_g1	AFL2T_10831	hypothetical protein	1208.01	1034.93	916.631	801.609
TRINITY_GG_11632_c13_g1	-	hypothetical protein	144.731	65.086	74.554	42.7955
TRINITY_GG_11632_c19_g1	-	hypothetical protein	5364.01	2671.03	3302.52	2618.36
TRINITY_GG_11635_c5_g1	AFL2T_10880	hypothetical protein	565.736	526.548	421.988	363.173
TRINITY_GG_11638_c0_g2	AFL2T_10883	ribosomal protein L24E	631.75	550.363	574.604	510.733
TRINITY_GG_11652_c2_g1	AFL2T_10897	hypothetical protein	80.802	65.602	58.7225	69.035
TRINITY_GG_11664_c3_g1	AFL2T_10909	hypothetical protein	93.5005	84.365	68.0815	74.748
TRINITY_GG_11706_c0_g1	-	hypothetical protein	1174.11	670.36	769.801	584.015
TRINITY_GG_11718_c9_g1	AFL2T_10957	peptidase S10 serine carboxypeptidase	304.243	221.957	235.776	183.52
TRINITY_GG_11782_c3_g1	AFL2T_11019	integral membrane protein	85.783	79.8575	68.518	61.8005
TRINITY_GG_12175_c6_g1	AFL2T_11385	MFS monosaccharide transporter	172.109	75.3235	160.159	135
TRINITY_GG_12181_c3_g1	-	hypothetical protein	3160.44	1034.39	1470.09	1186.26
TRINITY_GG_12266_c5_g1	AFL2T_11468	thiosulfate sulfurtransferase	62.312	53.7495	53.316	47.9525
TRINITY_GG_12272_c16_g1	-	stress responsive A/B barrel domain protein	490.026	253.127	251.239	154.112
TRINITY_GG_12275_c3_g1	AFL2T_11477	opsin-1	238.931	177.878	168.478	126.777
TRINITY_GG_12312_c14_g1	AFL2T_11514	hypothetical protein	33.9465	31.659	30.7845	22.063
TRINITY_GG_12330_c4_g1	AFL2T_11532	amino acid transporter, putative	40.7	31.6495	9.3915	11.3035
TRINITY_GG_12335_c1_g1	AFL2T_11537	period circadian protein	35.605	23.1645	25.807	18.4845
TRINITY_GG_1234_c11_g1	-	NA	174.889	135.95	114.894	122.972
TRINITY_GG_12409_c4_g1	AFL2T_11604	hypothetical protein	211.786	191.523	178.014	166.101
TRINITY_GG_12420_c4_g1	AFL2T_11615	hypothetical protein	125.83	119.516	104.645	93.9345
TRINITY_GG_12428_c0_g1	-	hypothetical protein	238.043	173.602	175.812	138
TRINITY_GG_12431_c4_g1	AFL2T_11626	UDP-glucose 4-epimerase	595.851	554.053	454.498	454.677
TRINITY_GG_12446_c3_g1	AFL2T_11641	stress response RCI peptide	245.231	201.317	206.472	167.354
TRINITY_GG_12451_c0_g1	AFL2T_11646	1,4-alpha-glucan-branching enzyme	103.093	94.7435	89.728	73.983
TRINITY_GG_12451_c0_g2	AFL2T_11646	glycoside hydrolase family 30	55.214	44.722	44.701	33.6775
TRINITY_GG_12501_c8_g1	AFL2T_11692	serine-type carboxypeptidase F	64.6455	45.703	44.7205	41.502
TRINITY_GG_12502_c4_g1	AFL2T_11692	pheromone processing carboxypeptidase (Sxa2), putative	21.7925	13.0005	10.193	12.9825
TRINITY_GG_12629_c0_g1	AFL2T_11810	hypothetical protein	49.808	45.2	42.278	24.0135
TRINITY_GG_12629_c5_g1	AFL2T_11810	C-4 methylsterol oxidase	363.231	253.412	213.118	161.258
TRINITY_GG_12779_c11_g1	AFL2T_11952	flavin-binding monooxygenase, putative	30.849	19.39	16.5285	16.885
TRINITY_GG_12822_c7_g1	AFL2T_11990	conserved hypothetical protein	19.238	12.9725	11.2105	10.087
TRINITY_GG_12850_c4_g1	AFL2T_12016	CFEM domain protein	54.345	48.337	38.4465	38.6895
TRINITY_GG_12864_c5_g1	AFL2T_12030	Ferric reductase domain protein transmembrane component domain-containing protein	88.8615	78.0055	74.466	69.4805
TRINITY_GG_12891_c6_g1	AFL2T_12053	glutamate decarboxylase 1	166.203	116.413	123.672	100.354
TRINITY_GG_12915_c5_g1	AFL2T_12076	reticulon-like protein Rtn1	187.202	164.77	155.971	151.841
TRINITY_GG_12976_c6_g1	-	NA	22.8075	17.3025	10.6815	10.88
TRINITY_GG_13073_c0_g1	-	hypothetical protein	3255.38	1750.63	2113.86	1578.65
TRINITY_GG_13078_c88_g1	-	NA	14.2025	3.9595	8.0065	4.2185
TRINITY_GG_1310_c4_g1	AFL2T_01224	phosphoglycerate mutase, 2,3-bisphosphoglycerate-independent	230.096	194.976	186.7	170.457
TRINITY_GG_13190_c4_g1	AFL2T_12303	GPI anchored protein, putative	1152.43	825.611	962.014	809.284
TRINITY_GG_13301_c3_g1	AFL2T_12400	conserved hypothetical protein	92.913	68.262	69.5885	48.289
TRINITY_GG_13305_c6_g1	AFL2T_12404	leucine aminopeptidase 1	106.698	87.9795	83.3865	78.0175
TRINITY_GG_13498_c1153_g1	-	NA	57.8095	41.936	47.0385	38.5215
TRINITY_GG_13498_c134_g3	-	hypothetical protein	751.6	514.996	566.182	516.11
TRINITY_GG_13498_c172_g1	-	NA	14.3745	1.716	5.8935	7.002
TRINITY_GG_13498_c276_g1	-	sterigmatocystin biosynthesis monooxygenase stcW	50.655	22.645	33.9675	21.232
TRINITY_GG_1352_c5_g1	AFL2T_01265	tubulin-specific chaperone c, putative	90.774	72.5645	73.5385	70.6945
TRINITY_GG_1391_c0_g1	-	NA	6.1505	0	4.453	1.0615
TRINITY_GG_1426_c1_g1	AFL2T_01337	conserved hypothetical protein	63.2285	48.403	45.32	39.1925
TRINITY_GG_143_c8_g1	AFL2T_00122	copper amine oxidase 1	33.6965	21.3555	19.5175	15.4825
TRINITY_GG_1459_c0_g1	AFL2T_01370	hypothetical protein	315.491	214.457	238.805	197.892
TRINITY_GG_1512_c4_g1	AFL2T_01423	DUF52 domain protein	79.081	74.662	68.3745	56.05
TRINITY_GG_1542_c8_g1	AFL2T_01453	F-box domain protein	22.4475	13.0015	12.4585	10.8645
TRINITY_GG_1562_c0_g1	AFL2T_01473	hypothetical protein	152.02	119.61	128.96	115.965
TRINITY_GG_1575_c5_g1	AFL2T_01486	hypothetical protein	27.0475	17.076	9.6465	13.642
TRINITY_GG_159_c0_g1	AFL2T_00138	cytochrome P450 monooxygenase (cpaH)	23.503	19.459	16.304	11.0605
TRINITY_GG_1596_c0_g1	AFL2T_01507	phospholipid methyltransferase	81.87	75.54	64.6645	59.1355
TRINITY_GG_1598_c0_g1	AFL2T_01509	hypothetical protein	663.237	608.201	579.533	380.797
TRINITY_GG_1788_c6_g1	AFL2T_01684	6-phosphofructokinase alpha subunit	67.75	49.1215	46.7235	48.0175
TRINITY_GG_1818_c10_g1	AFL2T_01712	hypothetical protein	149.82	112.742	125.179	88.866
TRINITY_GG_1818_c8_g1	AFL2T_01712	hypothetical protein	267.822	210.531	231.848	167.566
TRINITY_GG_1819_c6_g1	AFL2T_01713	hypothetical protein	49.564	36.59	41.822	29.863
TRINITY_GG_182_c12_g1	AFL2T_00160	Na/K ATPase alpha 1 subunit, putative	54.765	46.3725	48.9055	35.836
TRINITY_GG_1826_c13_g1	-	NA	10.9395	6.469	3.9285	3.1115
TRINITY_GG_1847_c5_g1	AFL2T_01741	GPI anchored protein	329.519	271.205	279.6	216.236
TRINITY_GG_1851_c0_g1	AFL2T_01745	glyceraldehyde 3-phosphate dehydrogenase	2380.57	2109.53	1912.08	1968.49
TRINITY_GG_1908_c7_g1	AFL2T_01801	C6 transcription factor NosA	104.346	101.396	87.692	80.8995
TRINITY_GG_1947_c0_g1	AFL2T_01840	Transcriptional activator of proteases prtT	109.809	98.7635	81.944	79.721
TRINITY_GG_2046_c14_g1	AFL2T_01938	xanthine dehydrogenase	52.513	42.58	41.8155	34.891
TRINITY_GG_2054_c4_g1	AFL2T_01946	fructose-1,6-bisphosphatase	161.304	155.452	126.588	150.662
TRINITY_GG_2075_c5_g1	AFL2T_01967	mannose-1-phosphate guanylyltransferase	115.37	99.6235	93.636	85.7575
TRINITY_GG_2096_c7_g1	AFL2T_01988	phosphatidyl synthase	157.1	83.7225	90.9475	106.576
TRINITY_GG_2097_c2_g1	AFL2T_01989	NADP-dependent oxidoreductase domain	297.645	225.825	222.808	235.779
TRINITY_GG_2104_c4_g1	AFL2T_01996	conserved hypothetical protein	47.553	39.6615	39.9355	28.761
TRINITY_GG_2157_c4_g1	AFL2T_02045	conserved hypothetical protein	219.835	170.045	169.757	158.972
TRINITY_GG_2169_c6_g1	AFL2T_02057	glutamate carboxypeptidase, putative	80.9995	73.4615	63.1225	56.8625
TRINITY_GG_2213_c2_g1	AFL2T_02100	calcium ion transporter Vcx1, putative	57.9435	45.609	50.4705	41.285
TRINITY_GG_2247_c4_g1	AFL2T_02134	alcohol dehydrogenase, zinc-containing, putative	195.943	188.315	148.843	168.087
TRINITY_GG_2258_c6_g1	-	hypothetical protein	393.665	333.51	309.82	274.823
TRINITY_GG_2303_c6_g1	AFL2T_02189	fumarate reductase	127.802	98.165	76.2905	57.4975
TRINITY_GG_2357_c0_g1	-	NA	36.576	24.155	31.9415	20.085
TRINITY_GG_2357_c14_g1	AFL2T_02243	trehalose synthase (Ccg-9), putative	36.725	28.4075	26.317	18.682
TRINITY_GG_2430_c4_g1	AFL2T_02316	vacuolar protease A	510.216	488.502	449.606	396.876
TRINITY_GG_2434_c13_g1	-	NA	33.8045	26.3265	23.151	18.51
TRINITY_GG_2460_c6_g1	AFL2T_02346	pyruvate decarboxylase	736.96	528.448	509.925	308.765
TRINITY_GG_2467_c10_g1	-	hypothetical protein	319.936	175.445	200.197	150.94
TRINITY_GG_2556_c12_g1	-	NA	10.2775	4.845	3.8105	3.909
TRINITY_GG_2606_c7_g1	AFL2T_02489	BAP31 domain protein, partial	147.82	124.534	132.132	104.867
TRINITY_GG_2654_c0_g1	-	hypothetical protein	3448.91	1854.62	2292.6	1713.63
TRINITY_GG_2654_c0_g2	-	hypothetical protein	953.916	443.178	413.533	271.343
TRINITY_GG_2728_c4_g1	AFL2T_02610	catalase	30.422	23.572	21.874	18.995
TRINITY_GG_2890_c6_g1	AFL2T_02771	14-alpha sterol demethylase Cyp51A	159.374	125.017	124.149	101.804
TRINITY_GG_2938_c6_g1	AFL2T_02817	PH domain protein	83.042	70.84	67.319	60.3895
TRINITY_GG_2948_c39_g1	-	NA	118.196	79.314	102.273	70.729
TRINITY_GG_2993_c7_g1	-	NA	10.9625	3.0755	0.1265	6.781
TRINITY_GG_3011_c4_g1	AFL2T_02890	enolase	1018.5	862.024	877.043	842.924
TRINITY_GG_3242_c0_g1	AFL2T_03083	homogentisate 1,2-dioxygenase, putative	76.4645	63.252	49.726	54.0305
TRINITY_GG_3323_c2_g1	AFL2T_03164	conserved hypothetical protein	97.2625	78.8495	50.002	49.072
TRINITY_GG_3366_c2_g1	AFL2T_03206	L-xylulose reductase	116.023	59.6965	95.304	53.976
TRINITY_GG_3455_c1_g1	AFL2T_03289	hypothetical protein	100.073	73.851	97.949	84.6865
TRINITY_GG_3589_c3_g1	AFL2T_03419	hypothetical protein	42.897	28.529	28.7595	22.713
TRINITY_GG_3660_c4_g1	AFL2T_03486	osmotic sensitivity map kinase, putative	134.587	127.303	105.323	120.354
TRINITY_GG_3674_c109_g1	-	hypothetical protein	158.025	116.497	127.573	104.374
TRINITY_GG_3674_c12_g1	-	hypothetical protein	5563.29	3244.14	4048.06	2983.47
TRINITY_GG_3674_c1255_g1	-	G:T/U mismatch specific DNA glycosylase MUG	39.557	31.435	32.952	21.139
TRINITY_GG_3674_c1713_g1	-	NA	95.864	82.446	76.452	71.4555
TRINITY_GG_3674_c1796_g1	-	NA	152.293	104.701	142.2	69.3345
TRINITY_GG_3674_c2519_g1	-	NA	65.249	42.226	50.1075	50.394
TRINITY_GG_3674_c36_g1	-	hypothetical protein	11004.9	6473.08	7035.65	5435.8
TRINITY_GG_3674_c363_g1	-	NA	136.02	114.282	98.8695	76.794
TRINITY_GG_3674_c783_g1	-	hypothetical protein	81.955	75.1115	67.7575	47.6515
TRINITY_GG_3674_c9_g1	-	hypothetical protein	4591.61	2501.88	2943.69	2146.08
TRINITY_GG_3674_c93_g1	-	NA	160.363	95.2275	132.01	92.32
TRINITY_GG_3707_c2_g1	AFL2T_03532	conserved hypothetical protein	160.899	156.721	130.066	126.819
TRINITY_GG_3722_c3_g1	AFL2T_03547	mismatched base pair and cruciform DNA recognition protein	34.481	17.6035	14.201	12.39
TRINITY_GG_3760_c8_g1	AFL2T_03582	carboxypeptidase S1	209.544	184.569	103.637	99.5135
TRINITY_GG_3996_c7_g1	AFL2T_03810	cellular morphogenesis protein Boi1-like, putative	160.757	157.753	130.412	115.995
TRINITY_GG_4045_c4_g1	AFL2T_03859	coproporphyrinogen-III oxidase	222.208	164.803	149.559	124.855
TRINITY_GG_4045_c5_g1	AFL2T_03859	coproporphyrinogen-III oxidase	252.831	169.683	173.587	128.788
TRINITY_GG_4142_c4_g1	AFL2T_03937	serine peptidase, putative	31.6975	27.686	15.6105	14.942
TRINITY_GG_4357_c0_g1	AFL2T_04149	ubiquinol-cytochrome C reductase complex subunit UcrQ	27.18	16.683	22.614	11.376
TRINITY_GG_4374_c4_g1	AFL2T_04164	fructosyl amine:oxygen oxidoreductase	41.696	32.454	34.0005	25.46
TRINITY_GG_471_c8_g1	AFL2T_00421	phospholipase PldA	72.482	60.275	62.127	51.863
TRINITY_GG_476_c2_g1	AFL2T_00426	hypothetical protein	74.596	57.4375	51.716	44.5895
TRINITY_GG_4819_c24_g1	-	NA	4.6995	2.45	0	0
TRINITY_GG_4860_c10_g1	-	NA	135.845	98.267	104.391	97.0245
TRINITY_GG_4931_c5_g1	AFL2T_04683	aspartic-type endopeptidase ctsD	171.793	170.51	152.593	128.69
TRINITY_GG_4954_c7_g1	AFL2T_04706	sphingolipid desaturase, putative	134.417	118.945	107.112	96.2855
TRINITY_GG_4985_c11_g1	-	hypothetical protein	3838.9	1376.11	1752.46	1354.87
TRINITY_GG_5060_c3_g1	AFL2T_04810	hypothetical protein	231.512	157.231	222.305	132.466
TRINITY_GG_5069_c2_g1	AFL2T_04819	hypothetical protein	31.184	24.5765	27.4195	16.9375
TRINITY_GG_5097_c85_g1	AFL2T_04848	Ankyrin repeat protein	15.6385	8.2715	5.5155	8.487
TRINITY_GG_5195_c5_g1	AFL2T_04936	NADH-cytochrome B5 reductase [Aspergillus flavus AF70]	293.701	187.189	208.575	142.416
TRINITY_GG_5257_c3_g1	AFL2T_04992	HLH DNA binding domain protein	433.544	322.394	356.497	320.904
TRINITY_GG_5377_c8_g1	AFL2T_05096	dienelactone hydrolase	32.8035	15.4245	12.4045	11.0505
TRINITY_GG_5413_c1_g1	AFL2T_05131	hypothetical protein	94.1265	76.954	69.5905	56.5415
TRINITY_GG_5428_c5_g1	-	hypothetical protein	1750.07	1137.24	1119.92	846.22
TRINITY_GG_5438_c8_g1	AFL2T_05156	metalloreductase	108.105	96.0105	77.038	68.459
TRINITY_GG_5438_c9_g1	-	hypothetical protein	49.035	16.241	31.626	22.818
TRINITY_GG_5494_c3_g1	-	hypothetical protein	73.608	39.5675	48.9045	52.7755
TRINITY_GG_5507_c9_g1	-	hypothetical protein	72.4565	50.2215	42.294	37.208
TRINITY_GG_5617_c7_g1	AFL2T_05326	mannitol-1-phosphate 5-dehydrogenase	339.345	267.816	186.235	242.265
TRINITY_GG_5629_c2_g1	AFL2T_05338	uricase	1002.89	803.064	724.439	583.359
TRINITY_GG_5649_c17_g1	-	hypothetical protein	3701.81	1951.47	2391.68	1747.84
TRINITY_GG_5649_c364_g1	-	hypothetical protein	130.149	119.605	100.665	93.4425
TRINITY_GG_5649_c403_g1	-	NA	121.215	86.5075	94.256	99.5295
TRINITY_GG_5649_c83_g1	-	conserved hypothetical protein	3356.05	3013.63	2700.47	2395.67
TRINITY_GG_5675_c8_g1	AFL2T_05384	hypothetical protein	194.107	141.647	140.421	130.228
TRINITY_GG_5676_c2_g1	AFL2T_05385	conserved hypothetical protein	51.4255	41.12	47.6135	27.4865
TRINITY_GG_5687_c7_g1	AFL2T_05396	purine-cytosine permease	92.3995	75.6315	80.6605	64.797
TRINITY_GG_5696_c10_g1	AFL2T_05405	glucose-6-phosphate isomerase	365.11	323.517	328.461	302.481
TRINITY_GG_5733_c4_g1	AFL2T_05441	genome maintenance protein	79.378	78.541	65.0925	44.9845
TRINITY_GG_5735_c7_g1	-	hypothetical protein	512.971	163.101	226.958	157.036
TRINITY_GG_5740_c6_g1	AFL2T_05447	glycoside hydrolase family 5	152.849	126.275	107.094	106.887
TRINITY_GG_5805_c4_g1	AFL2T_05507	prohibitin-2	175.212	145.99	144.382	143.377
TRINITY_GG_5827_c1_g1	-	NA	14.161	5.889	5.9555	3.979
TRINITY_GG_5884_c11_g1	AFL2T_05586	hypothetical protein	96.3775	85.3045	85.9455	73.03
TRINITY_GG_5920_c2_g1	AFL2T_05622	GPI anchored protein	1572.74	1427.44	1291.04	1226.28
TRINITY_GG_5937_c6_g1	AFL2T_05639	beta-1,6-glucan boisynthesis protein (Knh1), putative	65.598	53.3325	56.892	44.52
TRINITY_GG_5951_c8_g1	AFL2T_05653	fimbrin	148.31	122.864	125.85	99.565
TRINITY_GG_6073_c4_g1	-	yippee family protein	81.1485	61.9635	66.747	53.113
TRINITY_GG_6095_c8_g1	AFL2T_05797	MFS sugar transporter	30.692	21.5605	20.45	17.7835
TRINITY_GG_6279_c0_g1	AFL2T_05975	hypothetical protein	59.6765	47.161	36.0395	25.171
TRINITY_GG_6296_c9_g1	AFL2T_05991	Myo-inositol-1-phosphate synthase	243.846	182.016	206.024	180.077
TRINITY_GG_6317_c0_g1	AFL2T_06012	hypothetical protein	97.0995	89.5205	78.9715	68.4045
TRINITY_GG_6324_c8_g1	-	NA	3.6165	0	0	1.4055
TRINITY_GG_6373_c10_g1	AFL2T_06062	hypothetical protein	561.946	525.516	501.755	459.523
TRINITY_GG_6439_c6_g1	AFL2T_06112	copper amine oxidase 1	22.9955	14.19	16.5615	10.941
TRINITY_GG_6489_c8_g1	AFL2T_06158	ABC transporter, putative	48.3535	45.067	31.8965	25.5865
TRINITY_GG_6540_c8_g1	AFL2T_06196	pyridine nucleotide-disulfide oxidoreductase	44.437	39.56	26.953	27.1205
TRINITY_GG_6661_c4_g1	AFL2T_06315	conserved hypothetical protein	44.9285	30.11	32.689	26.0125
TRINITY_GG_6670_c5_g1	AFL2T_06324	HAD superfamily hydrolase	216.363	158.695	148.066	155.794
TRINITY_GG_6673_c7_g1	AFL2T_06327	amino acid transporter, putative	263.754	234.048	193.472	190.899
TRINITY_GG_6725_c0_g1	AFL2T_06379	conserved hypothetical protein	174.179	159.284	152.599	144.308
TRINITY_GG_6787_c7_g1	AFL2T_06440	Transferase	63.2695	60.8705	53.814	47.5885
TRINITY_GG_6843_c6_g1	AFL2T_06492	hypothetical protein	321.233	319.236	253.884	236.524
TRINITY_GG_6943_c0_g1	AFL2T_06590	conserved hypothetical protein	49.1855	39.9035	37.3915	33.094
TRINITY_GG_7009_c0_g1	AFL2T_06655	hypothetical protein	48.8755	42.045	35.5525	29.991
TRINITY_GG_7131_c0_g1	AFL2T_06774	hypothetical protein	35.118	24.6905	20.9885	13.847
TRINITY_GG_7143_c5_g1	AFL2T_06786	MFS monosaccharide transporter	471.014	342.005	361.792	268.6
TRINITY_GG_718_c0_g1	-	hypothetical protein	5.05	7.7845	6.698	3.1965
TRINITY_GG_7193_c11_g1	AFL2T_06835	mitochondrial phosphate transporter Pic2, putative	53.0915	33.7165	30.4145	23.8075
TRINITY_GG_7357_c29_g1	-	hypothetical protein	625.514	378.971	441.177	292.034
TRINITY_GG_7417_c2_g1	AFL2T_07046	C2H2 finger domain protein FlbC	182.103	158.299	122.68	162.596
TRINITY_GG_7536_c2_g1	AFL2T_07152	emopamil binding protein	30.1995	15.0875	22.0385	15.5935
TRINITY_GG_7537_c6_g1	AFL2T_07153	protease S8 tripeptidyl peptidase I, putative	44.3865	40.9515	24.976	25.507
TRINITY_GG_7574_c12_g1	-	hypothetical protein	1199.17	803.19	773.469	603.928
TRINITY_GG_7594_c0_g1	AFL2T_07209	NADH-dependent flavin oxidoreductase (nadA)	24.145	12.3915	13.7255	5.553
TRINITY_GG_7595_c12_g1	AFL2T_07210	aflX/ ordB/ monooxygenase/ oxidase	217.411	113.395	101.73	71.654
TRINITY_GG_7595_c13_g1	AFL2T_07210	Oxidoreductase (AflY)	160.709	74.7965	75.1625	40.438
TRINITY_GG_7596_c0_g1	AFL2T_07211	sterigmatocystin biosynthesis monooxygenase stcW	145.568	77.678	69.0385	38.543
TRINITY_GG_7597_c6_g1	AFL2T_07212	CypX [Aspergillus flavus]	125.982	57.812	51.872	33.853
TRINITY_GG_7598_c2_g1	AFL2T_07213	VBS	391.269	188.721	184.52	99.393
TRINITY_GG_7599_c10_g1	AFL2T_07214	OrdA [Aspergillus flavus]	65.4575	34.005	33.6	20.851
TRINITY_GG_7600_c5_g1	AFL2T_07215	OmtA	352.7	186.696	167.385	103.247
TRINITY_GG_7601_c4_g1	AFL2T_07216	OmtB	890.995	469.459	482.827	281.929
TRINITY_GG_7602_c0_g1	AFL2T_07217	Averantin hydroxylase (aflF/AvnA)	150.463	72.389	71.6485	39.243
TRINITY_GG_7602_c6_g1	AFL2T_07217	VerB	251.818	140.607	123.079	76.8655
TRINITY_GG_7603_c3_g1	AFL2T_07218	hypothetical protein	961.745	568.815	616.066	329.081
TRINITY_GG_7604_c4_g1	AFL2T_07219	aflN/ verA/ monooxygenase	109.691	54.021	53.9925	30.874
TRINITY_GG_7605_c2_g1	AFL2T_07220	aflM/ ver-1/ dehydrogenase/ ketoreductase, partial	564.034	265.082	256.582	155.079
TRINITY_GG_7606_c4_g1	AFL2T_07221	aflE/ norA/ aad/ adh-2/ NOR reductase/ dehydrogenase	347.274	174.208	172.334	100.688
TRINITY_GG_7607_c6_g1	AFL2T_07222	aflH/ adhA/ short chain alcohol dehydrogenase	276.364	120.072	131.736	76.172
TRINITY_GG_7607_c7_g1	AFL2T_07222	aflJ/ estA/ esterase	262.95	136.794	118.888	78.128
TRINITY_GG_7608_c7_g1	AFL2T_07223	AflJ	108.318	68.06	67.3875	50.3385
TRINITY_GG_7609_c4_g1	AFL2T_07224	aflR / apa-2 / afl-2 / transcription activator	21.5495	14.9875	12.564	10.3105
TRINITY_GG_7610_c0_g1	AFL2T_07225	aflB / fas-1 / fatty acid synthase beta subunit	79.0775	43.719	37.502	21.9825
TRINITY_GG_7611_c1_g1	AFL2T_07226	sterigmatocystin biosynthesis fatty acid synthase subunit alpha	56.522	33.429	28.296	19.4425
TRINITY_GG_7612_c3_g1	AFL2T_07227	Norsolorinic acid ketoreductase, aflD/Nor-1	479.211	212.99	203.026	117.032
TRINITY_GG_7612_c4_g1	AFL2T_07227	aflCa / hypC / hypothetical protein	512.186	317.135	238.786	151.56
TRINITY_GG_7613_c22_g1	AFL2T_07228	Norsolorinic acid synthase (aflC)	191.136	109.254	88.7875	58.3065
TRINITY_GG_7618_c3_g1	AFL2T_07233	MFS multidrug transporter, putative	332.796	292.964	265.985	240.899
TRINITY_GG_7732_c5_g1	AFL2T_07328	benzodiazepine receptor family protein	18.0005	11.6485	26.1315	16.719
TRINITY_GG_7790_c3_g1	AFL2T_07373	metalloprotein	34.116	18.45	16.0125	19.843
TRINITY_GG_784_c4_g1	AFL2T_00719	stress response RCI peptide, putative	584.099	419.046	391.078	388.369
TRINITY_GG_7952_c11_g1	AFL2T_07521	carnitine acetyl transferase	237.916	232.637	155.726	170.401
TRINITY_GG_7962_c3_g1	AFL2T_07531	hypothetical protein	56.3035	54.4235	39.147	40.367
TRINITY_GG_8003_c0_g1	AFL2T_07570	hypothetical protein	228.252	185.529	234.103	187.404
TRINITY_GG_8073_c3_g1	AFL2T_07640	conserved hypothetical protein	387.799	344.813	330.819	306.058
TRINITY_GG_8169_c0_g1	AFL2T_07735	phosphoglycerate kinase	506.578	497.19	454.122	422.725
TRINITY_GG_8196_c8_g1	AFL2T_07762	TIM-barrel enzyme family protein	108.529	106.731	95.8035	86.221
TRINITY_GG_8230_c1_g1	AFL2T_07795	hypothetical protein	244.766	208.084	276.365	195.38
TRINITY_GG_8311_c7_g1	AFL2T_07866	acetamidase	83.0065	68.968	49.0425	46.305
TRINITY_GG_8366_c11_g1	AFL2T_07911	AIF-like mitochondrial oxidoreductase (Nfrl), putative	78.369	76.3955	60.8045	57.2555
TRINITY_GG_8443_c11_g1	AFL2T_11531	amino acid transporter	47.4175	28.6375	34.7225	22.0035
TRINITY_GG_8572_c9_g1	AFL2T_08106	mycelial catalase Cat1	897.524	788.103	733.02	693.281
TRINITY_GG_859_c10_g1	AFL2T_00791	integral membrane protein	19.2435	13	12.046	11.4255
TRINITY_GG_859_c13_g1	-	NA	22.0505	9.1285	10.0365	13.269
TRINITY_GG_8607_c6_g1	AFL2T_08141	glucokinase	116.657	95.93	78.54	75.961
TRINITY_GG_8639_c0_g1	AFL2T_08172	phosphoglycerate mutase family protein	41.9485	35.8645	34.6145	28.4535
TRINITY_GG_8664_c2_g1	AFL2T_08197	Ctr copper transporter	560.083	472.135	500.868	475.81
TRINITY_GG_8700_c3_g1	AFL2T_08231	Ctr copper transporter	2240.51	1972.92	1782.91	1691.65
TRINITY_GG_8720_c0_g1	AFL2T_08251	calcium/calmodulin-dependent protein kinase, putative	43.997	31.9355	30.0085	29.9725
TRINITY_GG_8756_c4_g1	AFL2T_08287	glycosidase crf2	103.153	91.332	84.667	79.327
TRINITY_GG_879_c0_g1	AFL2T_00811	protein phosphatase 2C, putative	29.707	24.0605	23.8285	19.761
TRINITY_GG_8859_c3_g1	AFL2T_08389	solid-state culture expressed protein (Aos23)	16.1585	9.9675	9.684	7.0165
TRINITY_GG_887_c9_g1	AFL2T_00819	aspartyl-tRNA synthetase, cytoplasmic	59.8015	44.6245	41.059	42.3565
TRINITY_GG_8872_c1522_g1	-	V-type proton ATPase proteolipid subunit	115.375	67.647	102.038	72.7805
TRINITY_GG_8872_c3_g1	-	hypothetical protein	11215.5	7012.68	7010.65	5309.75
TRINITY_GG_8872_c312_g1	-	NA	392.591	344.524	276.826	333.315
TRINITY_GG_8872_c480_g1	-	Averufin oxidase A (avfA)	92.836	41.088	40.6445	33.3995
TRINITY_GG_8872_c60_g1	-	hypothetical protein	1733.24	845.109	1147.1	893.493
TRINITY_GG_8872_c624_g1	-	protein BMH5	98.324	58.172	65.33	61.7255
TRINITY_GG_8872_c78_g1	-	hypothetical protein	4767.4	2270.04	3143.81	2383.41
TRINITY_GG_8927_c1_g1	AFL2T_08457	hypothetical protein	37.263	32.517	22.297	18.073
TRINITY_GG_8932_c5_g1	AFL2T_08462	aspergillopepsin A-like aspartic endopeptidase	352.573	342.688	167.897	195.853
TRINITY_GG_929_c16_g1	AFL2T_00860	amylo-alpha-1,6-glucosidase	37.67	33.653	31.092	25.6545
TRINITY_GG_943_c3_g1	AFL2T_00874	IgE-binding protein	259.135	238.304	178.522	133.731
TRINITY_GG_9747_c17_g1	-	hypothetical protein	206.349	138.726	166.857	118.049
TRINITY_GG_9787_c4_g1	AFL2T_09200	2-oxoisovalerate dehydrogenase complex alpha subunit, putative	52.2695	44.547	37.522	35.27
TRINITY_GG_9819_c12_g1	AFL2T_09232	VHS domain protein	32.3175	26.914	23.7085	22.601
TRINITY_GG_9868_c7_g1	AFL2T_09281	1,3-beta-glucanosyltransferase, putative	433.29	386.435	378.479	360.116
TRINITY_GG_9883_c3_g1	AFL2T_09295	NADH-ubiquinone oxidoreductase 64 kDa subunit, putative	39.572	28.594	29.708	29.243
TRINITY_GG_9884_c387_g1	-	aflCa / hypC	74.73	44.7115	32.2515	24.2945
TRINITY_GG_9884_c460_g1	-	hypothetical protein	9190.76	4098.3	5232.28	4423.4
TRINITY_GG_992_c3_g1	AFL2T_00919	acetyltransferase, GNAT family	41.925	28.0945	36.6995	26.55

## Sheet: Temperature stress-dependent
DEGs differentially expressed specifically under temperature stress but not oxidative stress
ID	Accession	Annotation	condA_28_0	condB_33_0	condC_28_5	condD_33_5
TRINITY_GG_10012_c0_g1	-	Sterigmatocystin 8-O-methyltransferase (omtA)	28.0195	8.884	13.5315	7.0205
TRINITY_GG_10280_c10_g1	-	NA	8.9895	16.5305	4.7755	21.8475
TRINITY_GG_10490_c3_g1	-	hypothetical protein	1075.06	1970.4	1802.89	2025.37
TRINITY_GG_10620_c5_g1	AFL2T_09933	nucleoside diphosphate kinase	1683.19	1868.86	1646.27	1924.09
TRINITY_GG_1077_c14_g1	-	NA	28.5945	34.91	28.2245	49.856
TRINITY_GG_10946_c28_g1	-	NA	14.435	30.9565	23.872	38.8985
TRINITY_GG_11311_c6_g1	AFL2T_10584	hypothetical protein	29.1615	19.0205	33.1185	20.132
TRINITY_GG_11313_c3_g1	AFL2T_10586	glutathione-dependent formaldehyde-activating GFA	28.2315	48.6235	23.5465	35.9875
TRINITY_GG_1139_c0_g1	AFL2T_01053	S1S28E like protein	789.509	983.62	880.201	983.602
TRINITY_GG_11547_c4_g1	AFL2T_10795	cipC-like antibiotic response protein	537.618	651.872	571.064	625.623
TRINITY_GG_11587_c0_g1	-	NA	2.6565	9.4185	7.9745	13.4705
TRINITY_GG_11795_c5_g1	-	stress responsive A/B barrel domain protein	39.7915	32.328	40.7205	19.4465
TRINITY_GG_11940_c0_g1	-	NA	8.7615	3.168	9.9895	2.494
TRINITY_GG_12019_c1_g1	AFL2T_11235	hypothetical protein	3.781	15.833	2.6245	8.456
TRINITY_GG_12417_c6_g1	AFL2T_11612	6-phosphofructokinase	114.697	86.9675	107.835	86.888
TRINITY_GG_12445_c5_g1	-	NA	11.023	7.074	11.673	1.3285
TRINITY_GG_12464_c2_g1	AFL2T_11659	GNAT family acetyltransferase	11.743	22.5305	18.2605	20.5095
TRINITY_GG_12609_c3_g1	AFL2T_11791	methyltransferase LaeA-like protein	41.5765	62.004	44.555	54.682
TRINITY_GG_12766_c8_g1	AFL2T_11941	hypothetical protein	75.069	52.301	127.859	67.349
TRINITY_GG_12791_c16_g1	AFL2T_11963	oxoprolinase	157.414	116.559	142.598	125.189
TRINITY_GG_12914_c15_g1	-	bZIP transcription factor	51.417	89.3455	68.5265	78.1205
TRINITY_GG_12947_c2_g1	-	hypothetical protein	0.1825	6.235	0.5755	1.2945
TRINITY_GG_13031_c2_g1	-	hypothetical protein	5.804	2.977	3.42	0.7205
TRINITY_GG_13101_c3_g1	AFL2T_12226	glutathione transferase 1	223.772	131.334	211.141	118.486
TRINITY_GG_13199_c2_g1	-	hypothetical protein	25.9175	39.2405	25.498	48.1435
TRINITY_GG_13363_c3_g1	AFL2T_12462	NADH-ubiquinone oxidoreductase subunit	166.685	138.308	161.429	128.884
TRINITY_GG_13498_c1078_g1	-	methylthioribose-1-phosphate isomerase	30.31	46.2845	36.642	52.7005
TRINITY_GG_13498_c13_g1	-	NA	231.855	339.063	317.567	359.904
TRINITY_GG_13498_c169_g1	-	NA	112.116	183.738	138.667	153.252
TRINITY_GG_13498_c201_g1	-	NA	249.776	327.015	305.419	326.25
TRINITY_GG_13498_c863_g1	-	NA	37.8775	52.895	50.5315	60.123
TRINITY_GG_13498_c91_g1	-	NA	876.634	1122.68	1012.28	1129.55
TRINITY_GG_1432_c4_g1	AFL2T_01343	inorganic diphosphatase, putative	524.87	585.668	497.534	573.899
TRINITY_GG_1522_c6_g1	-	NA	6.742	16.215	9.3085	13.932
TRINITY_GG_1579_c31_g1	-	NA	215.401	301.776	236.918	240.647
TRINITY_GG_1660_c4_g1	AFL2T_01569	hypothetical protein	116.326	71.642	102.959	76.3645
TRINITY_GG_1817_c4_g1	AFL2T_01711	hypothetical protein	497.849	310.736	405.611	261.238
TRINITY_GG_1826_c6_g1	-	50S ribosomal protein L30e	949.678	1153.72	986.404	1148.42
TRINITY_GG_1845_c1_g1	-	hypothetical protein	11.825	17.356	10.067	21.0635
TRINITY_GG_1853_c1_g1	AFL2T_01747	BYS1 domain protein	478.834	376.45	483.959	261.681
TRINITY_GG_1895_c0_g1	AFL2T_01789	WD repeat protein	9.9045	13.931	7.029	22.1105
TRINITY_GG_1923_c5_g1	AFL2T_01816	hypothetical protein	78.096	52.2145	87.5705	62.091
TRINITY_GG_1952_c10_g1	-	NA	82.9785	131.343	106.23	112.223
TRINITY_GG_2052_c27_g1	-	NA	43.6615	31.6975	47.9345	29.212
TRINITY_GG_223_c8_g1	-	SH4 domain protein	22.8895	37.759	30.9305	39.227
TRINITY_GG_2350_c8_g1	AFL2T_02236	cinnamoyl-CoA reductase	12.451	19.9865	17.5965	23.3795
TRINITY_GG_2436_c5_g1	AFL2T_02322	hypothetical protein	157.306	103.709	126.272	109.929
TRINITY_GG_2710_c5_g1	AFL2T_02592	2-heptaprenyl-1,4-naphthoquinone methyltransferase, putative	153	108.823	146.699	80.1225
TRINITY_GG_276_c0_g1	AFL2T_00250	conserved hypothetical protein	66.023	76.748	62.3845	84.2425
TRINITY_GG_2829_c4_g1	AFL2T_02709	Cytochrome b5-like Heme/Steroid binding domain protein	399.199	424.724	352.196	444.626
TRINITY_GG_3112_c0_g1	AFL2T_02979	hypothetical protein	26.875	13.556	23.363	7.6745
TRINITY_GG_3533_c0_g1	AFL2T_03363	Pyridoxal-dependent decarboxylase	162.344	120.791	135.863	116.993
TRINITY_GG_3662_c12_g1	AFL2T_03488	glycogen phosphorylase	153.514	102.801	142.68	75.7695
TRINITY_GG_3674_c167_g1	-	NA	195.692	247.027	197.087	285.984
TRINITY_GG_3674_c169_g1	-	NA	201.137	269.384	242.918	304.784
TRINITY_GG_3674_c535_g1	-	NA	55.214	86.326	85.1535	92.6595
TRINITY_GG_3674_c568_g1	-	NA	28.9965	48.3375	43.6885	47.4555
TRINITY_GG_3750_c4_g1	AFL2T_03572	hypothetical protein	30.2625	27.879	29.2205	9.378
TRINITY_GG_4052_c39_g1	-	NA	99.8405	153.589	101.427	152.748
TRINITY_GG_4170_c6_g1	-	hypothetical protein	29.2145	62.8415	40.4225	46.047
TRINITY_GG_4189_c14_g1	AFL2T_03984	hypothetical protein	13.2365	27.492	21.0625	29.5865
TRINITY_GG_4286_c4_g1	-	UBA/THIF-type NAD/FAD binding protein	5.1615	0	4.5335	1.9325
TRINITY_GG_4331_c0_g1	-	NA	71.17	103.309	57.6065	74.8185
TRINITY_GG_4445_c0_g1	-	hypothetical protein	150.361	303.072	169.169	282.779
TRINITY_GG_450_c7_g1	AFL2T_00400	SUN domain protein (Uth1), putative	362.878	286.702	328.171	282.276
TRINITY_GG_4589_c0_g1	AFL2T_04352	integral membrane protein PTH11-like protein	11.005	17.193	12.3835	18.962
TRINITY_GG_4652_c3_g1	AFL2T_04408	translation elongation factor eEF-1B gamma subunit	178.942	196.921	154.647	196.987
TRINITY_GG_481_c0_g1	-	hypothetical protein	8.771	16.8355	11.69	19.565
TRINITY_GG_5019_c0_g1	AFL2T_04769	hypothetical protein	52.906	68.7245	65.845	82.2155
TRINITY_GG_5146_c0_g1	AFL2T_04895	efflux pump antibiotic resistance protein	22.554	13.3455	15.423	9.319
TRINITY_GG_5152_c4_g1	AFL2T_04901	esterase	21.59	13.917	18.148	10.441
TRINITY_GG_5455_c6_g1	AFL2T_05173	hypothetical protein	43.7805	66.713	60.4985	75.24
TRINITY_GG_5503_c8_g1	AFL2T_05213	hypothetical protein	30.074	49.7525	39.136	52.9395
TRINITY_GG_5649_c507_g1	-	NA	39.499	44.99	35.374	50.427
TRINITY_GG_5649_c598_g1	-	NA	115.465	100.879	132.294	110.673
TRINITY_GG_5649_c82_g1	-	hypothetical protein	253.604	195.418	272.06	166.071
TRINITY_GG_5811_c10_g1	-	conserved hypothetical protein	53.558	85.5205	79.062	83.385
TRINITY_GG_5908_c4_g1	-	translation elongation factor 1 subunit beta	290.779	381.892	371.063	388.457
TRINITY_GG_6097_c0_g1	-	NA	903.239	1303.39	1121.63	1281.99
TRINITY_GG_6328_c0_g1	AFL2T_06023	conserved hypothetical protein	198.635	161.258	181.694	139.88
TRINITY_GG_6462_c3_g1	AFL2T_06133	conserved hypothetical protein	42.9245	37.0555	40.923	30.3015
TRINITY_GG_6479_c331_g1	-	NA	66.253	104.665	83.073	116.117
TRINITY_GG_6480_c9_g1	AFL2T_06149	O-methyltransferase family 2	62.3725	34.483	56.266	28.5855
TRINITY_GG_6483_c3_g1	AFL2T_06152	hypothetical protein	450.349	326.091	383.751	274.111
TRINITY_GG_6551_c3_g1	AFL2T_10420	metallo-beta-lactamase family protein	8.665	7.49	10.5225	3.204
TRINITY_GG_6574_c8_g1	-	yippee family protein	3.054	9.1875	7.684	11.0015
TRINITY_GG_6622_c12_g1	-	NA	141.254	214.25	132.736	185.334
TRINITY_GG_6834_c10_g1	-	NA	128.767	178.449	178.22	185.748
TRINITY_GG_6902_c3_g1	-	NA	11.372	10.1195	12.242	0.696
TRINITY_GG_6927_c0_g1	-	NA	8.62	11.574	4.925	13.335
TRINITY_GG_6965_c0_g1	AFL2T_06613	rho-gdp dissociation inhibitor	56.9305	102.272	53.8965	98.5695
TRINITY_GG_705_c2_g1	AFL2T_00646	conserved hypothetical protein	196.993	124.061	184.316	95.7595
TRINITY_GG_7117_c11_g1	-	hypothetical protein	53.266	78.3325	63.3695	87.3855
TRINITY_GG_7168_c5_g1	AFL2T_06811	C2H2 transcription factor (Crea), putative	267.256	272.509	241.01	287.422
TRINITY_GG_7268_c2_g1	AFL2T_06902	allergenic cerato-platanin Asp F13	572.953	460.261	572.542	332.322
TRINITY_GG_7321_c2_g1	-	NA	124.692	159.774	137.204	188.702
TRINITY_GG_7441_c4_g1	AFL2T_07070	cyanovirin-N	36.283	73.9	42.6195	59.8635
TRINITY_GG_7568_c1_g1	AFL2T_07183	conserved hypothetical protein	117.953	101.728	147.585	106.464
TRINITY_GG_7717_c1_g1	AFL2T_07314	extracellular proline-serine rich protein	51.2815	33.0325	44.6485	29.6695
TRINITY_GG_7762_c0_g1	-	NA	19.157	11.2195	17.622	7.2285
TRINITY_GG_782_c1_g1	AFL2T_00717	V-type proton ATPase proteolipid subunit	223.499	183.319	193.976	170.841
TRINITY_GG_7878_c7_g1	AFL2T_07454	endoglucanase, putative	202.243	306.577	177.171	267.68
TRINITY_GG_8144_c2_g1	-	basic-leucine zipper (bZIP) transcription factor	2212.01	2782.92	2375.24	2837.86
TRINITY_GG_819_c2_g1	AFL2T_00754	hypothetical protein	1085.08	1498.62	1167.79	1410.92
TRINITY_GG_8213_c4_g1	AFL2T_07779	glycerol dehydrogenase Gcy1	129.718	83.6335	106.689	77.572
TRINITY_GG_8312_c0_g1	AFL2T_07867	hypothetical protein	1.5375	2.9455	1.2275	6.715
TRINITY_GG_8493_c0_g1	AFL2T_08034	cofilin, actophorin	17.9285	10.64	14.276	9.564
TRINITY_GG_8544_c1_g1	-	alpha-actinin, sarcomeric (f-actin cross linking protein), partial	4.0095	11.0175	4.397	8.3885
TRINITY_GG_8703_c16_g1	-	NA	9.964	7.748	10.954	4.98
TRINITY_GG_8774_c44_g1	-	hypothetical protein	83.3	148.844	98.4545	101.263
TRINITY_GG_8872_c157_g1	-	NA	363.686	590.548	485.235	496.351
TRINITY_GG_8872_c353_g1	-	hypothetical protein	928.596	651.292	827.444	553.497
TRINITY_GG_8872_c671_g1	-	NA	87.9735	150.947	108.863	132.776
TRINITY_GG_8872_c850_g1	-	NA	76.712	91.9955	75.6375	115.14
TRINITY_GG_8872_c853_g1	-	hypothetical protein	111.565	96.3545	106.06	76.103
TRINITY_GG_8890_c1_g1	AFL2T_08420	hypothetical protein	25.4385	15.234	25.6765	13.951
TRINITY_GG_8900_c5_g1	AFL2T_08430	low affinity iron transporter	2019.97	1712.48	2027.25	1772.83
TRINITY_GG_8943_c2_g1	AFL2T_08473	peptidyl-prolyl cis-trans isomerase	86.9405	64.6205	86.351	63.8705
TRINITY_GG_9016_c4_g1	-	hypothetical protein	14.3685	10.293	14.2845	4.8545
TRINITY_GG_9029_c7_g1	AFL2T_08549	Endo-chitosanase C	48.757	29.4635	44.8155	24.1275
TRINITY_GG_9030_c4_g1	AFL2T_08550	Endo-chitosanase C	66.0265	29.2115	43.625	22.787
TRINITY_GG_9636_c5_g1	AFL2T_09057	Beta-cyclopiazonate dehydrogenase (cpaO)	63.272	47.136	53.896	35.39
TRINITY_GG_9678_c6_g1	-	NA	123.371	127.258	95.323	126.198
TRINITY_GG_9755_c15_g1	-	NA	13.5655	26.1585	15.613	20.428
TRINITY_GG_9779_c7_g1	-	dipeptidyl peptidase, putative	39.0895	64.2645	51.787	59.2055
TRINITY_GG_9814_c5_g1	-	hypothetical protein	6.5335	33.6275	26.0445	33.4805
TRINITY_GG_9840_c1_g1	AFL2T_09253	mitochondrial 54S ribosomal protein YmL39	226.861	211.135	243.94	187.72
TRINITY_GG_9884_c80_g1	-	NA	201.344	223.945	222.496	246.903
TRINITY_GG_9896_c5_g1	-	NA	0.4235	4.2455	2.0135	4.015
TRINITY_GG_9909_c11_g1	-	MOSC domain protein	83.47	105.248	64.437	104.766

## Sheet: Oxidative stress-dependent
DEGs differentially expressed under oxidative stress but not temperature stress
ID	Accession	Annotation	condA_28_0	condB_33_0	condC_28_5	condD_33_5
TRINITY_GG_10175_c11_g1	AFL2T_09543	GDSL-like lipase/acylhydrolase	67.9935	77.0735	42.0965	45.2065
TRINITY_GG_10221_c0_g1	-	NA	14.2165	23.642	44.923	25.7355
TRINITY_GG_10222_c8_g1	AFL2T_09591	60S ribosomal export protein NMD3	49.529	48.0245	66.8545	69.9985
TRINITY_GG_10341_c3_g1	AFL2T_09705	hypothetical protein	113.739	148.48	51.396	47.4535
TRINITY_GG_10378_c9_g1	AFL2T_09735	permease of the major facilitator superfamily	3.572	2.581	11.2095	6.9105
TRINITY_GG_10409_c5_g1	AFL2T_09758	acyl-CoA desaturase	248.07	178.208	80.457	53.8045
TRINITY_GG_10442_c114_g1	-	polyketide synthase	175.541	185.348	131.656	153.418
TRINITY_GG_10656_c3_g1	AFL2T_09969	rRNA processing protein RRP15	27.8445	27.936	41.0755	48.706
TRINITY_GG_10665_c9_g1	AFL2T_09978	H/ACA ribonucleoprotein complex subunit 3	35.933	36.348	50.2905	49.428
TRINITY_GG_10722_c6_g1	AFL2T_10035	aspartokinase	54.7585	48.8005	65.695	71.191
TRINITY_GG_10732_c5_g1	AFL2T_10045	centromere/microtubule-binding protein cbf5	110.965	106.276	144.456	138.738
TRINITY_GG_10749_c6_g1	AFL2T_10062	RNA processing factor 1	63.2405	59.92	75.9415	79.0385
TRINITY_GG_10760_c3_g1	AFL2T_10073	translation initiation factor eIF-6, putative	149.475	144.038	241.695	265.252
TRINITY_GG_10767_c17_g1	AFL2T_10080	ABC multidrug transporter Mdr1	65.858	54.9305	87.273	85.008
TRINITY_GG_10841_c13_g1	AFL2T_10153	putative mRNA-nucleus export ATPase (Elf1)	47.2645	41.8055	64.2255	59.5495
TRINITY_GG_10850_c8_g1	-	NA	135.918	214.443	67.167	96.69
TRINITY_GG_10854_c0_g1	-	NA	48.8285	43.7205	34.4345	31.5975
TRINITY_GG_1101_c6_g1	AFL2T_01015	heme/steroid binding domain protein	33.1925	39.1445	26.162	26.452
TRINITY_GG_11057_c7_g1	AFL2T_10360	methylmalonate-semialdehyde dehydrogenase, putative	77.9415	91.886	59.009	57.1745
TRINITY_GG_11072_c4_g1	AFL2T_10375	conserved hypothetical protein	309.605	344.761	246.693	235.653
TRINITY_GG_11124_c10_g1	AFL2T_10424	ATP-dependent RNA helicase, putative	30.8055	28.902	41.7845	42.727
TRINITY_GG_11128_c5_g1	AFL2T_10428	hypothetical protein	12.4425	15.455	22.819	22.6525
TRINITY_GG_11184_c4_g1	AFL2T_10484	Ran-interacting protein Mog1, putative	92.7475	93.927	175.124	162.443
TRINITY_GG_11320_c16_g1	AFL2T_10593	ABC-2 type transporter	99.1175	71.7345	114.809	114.846
TRINITY_GG_11434_c6_g1	-	hypothetical protein	37.8845	36.4565	71.052	55.063
TRINITY_GG_115_c5_g1	AFL2T_00094	glucose transporter rco-3	59.68	43.746	76.5685	62.5455
TRINITY_GG_11533_c7_g1	AFL2T_10781	L-xylulose reductase	266.149	288.724	192.506	214.603
TRINITY_GG_11568_c17_g1	AFL2T_10815	ATP-dependent bile acid permease	79.306	83.334	101.87	107.5
TRINITY_GG_11588_c0_g1	AFL2T_10833	D-arabinitol dehydrogenase ArbD	113.912	102.697	127.805	135.316
TRINITY_GG_11721_c3_g1	AFL2T_10960	hypothetical protein	118.751	102.127	179.868	184.077
TRINITY_GG_11732_c0_g1	AFL2T_10970	conserved hypothetical protein	93.3455	112.214	74.4935	74.165
TRINITY_GG_11734_c0_g1	AFL2T_10972	NIPSNAP family protein	58.6915	60.6595	38.8855	45.7685
TRINITY_GG_11991_c3_g1	-	NA	15.135	18.3575	38.3435	22.044
TRINITY_GG_12064_c8_g1	AFL2T_11280	hypothetical protein	30.0905	24.618	51.6125	57.638
TRINITY_GG_12258_c0_g1	AFL2T_11460	ubiquitin carboxyl-terminal hydrolase isozyme L3, putative	50.377	78.9095	45.1885	47.0015
TRINITY_GG_12264_c0_g1	AFL2T_11466	RPEL repeat protein	314.749	343.11	257.722	272.293
TRINITY_GG_12283_c10_g1	AFL2T_11485	MFS peptide transporter Ptr2	212.014	179.191	154.008	141.251
TRINITY_GG_12334_c0_g1	AFL2T_11536	hypothetical protein	938.344	908.763	723.472	623.068
TRINITY_GG_1238_c9_g1	AFL2T_01152	SDA1 domain protein	18.273	18.5105	27.927	27.4425
TRINITY_GG_12391_c4_g1	AFL2T_11586	muramidase, putative	232.608	256.4	212.776	165.141
TRINITY_GG_12414_c11_g1	-	hypothetical protein	10.305	25.5285	5.104	8.051
TRINITY_GG_12485_c3_g1	-	NA	6.108	5.2675	25.8295	18.427
TRINITY_GG_12590_c5_g1	-	NA	21.891	20.1935	27.254	38.958
TRINITY_GG_12690_c5_g1	AFL2T_11868	oxidoreductase	18.49	19.8205	25.6155	29.211
TRINITY_GG_12725_c4_g1	AFL2T_11903	rRNA processing protein	47.03	43.295	66.326	60.598
TRINITY_GG_12728_c15_g1	AFL2T_11906	hypothetical protein	67.121	88.55	62.118	66.078
TRINITY_GG_12747_c0_g1	AFL2T_11924	cytochrome P450	376.307	378.488	308.656	297.113
TRINITY_GG_12783_c4_g1	AFL2T_11956	2OG-Fe(II) oxygenase family oxidoreductase	476.447	556.556	272.754	278.644
TRINITY_GG_12784_c5_g1	AFL2T_11957	hypothetical protein	321.952	381.093	178.053	178.401
TRINITY_GG_12785_c3_g1	AFL2T_11958	aminotransferase class V	167.466	182.861	128.383	118.451
TRINITY_GG_12787_c0_g1	AFL2T_11960	oligopeptide transporter, putative	325.184	344.808	256.123	239.551
TRINITY_GG_12788_c2_g1	AFL2T_11961	phosphatidylserine decarboxylase, putative	51.7255	42.7715	20.94	18.999
TRINITY_GG_12834_c0_g1	-	hypothetical protein	68.838	68.052	87.1	109.252
TRINITY_GG_12834_c10_g1	-	NA	69.178	55.335	82.236	82.548
TRINITY_GG_12848_c5_g1	AFL2T_12014	hypothetical protein	491.173	417.811	550.043	493.491
TRINITY_GG_12933_c17_g1	-	polyketide synthase	185.659	208.605	127.603	146.599
TRINITY_GG_1294_c6_g1	-	ammonium transporter, putative	131.28	169.778	81.8995	87.688
TRINITY_GG_12947_c3_g1	-	NA	114.105	131.105	88.736	91.889
TRINITY_GG_1299_c10_g1	AFL2T_01213	nucleolar protein 56	111.232	122.164	130.502	145.091
TRINITY_GG_13197_c18_g1	AFL2T_12310	hypothetical protein	129.108	137.518	147.427	172.161
TRINITY_GG_13236_c9_g1	AFL2T_12349	Hsp70 chaperone (HscA), putative	492.034	452.851	540.497	566.01
TRINITY_GG_13498_c2197_g1	-	NA	20.626	26.3765	32.6205	37.5785
TRINITY_GG_13498_c516_g1	-	NA	61.239	73.3195	127.955	123.873
TRINITY_GG_13498_c581_g1	-	NA	122.995	151.798	88.475	55.268
TRINITY_GG_13498_c726_g1	-	hypothetical protein	152.561	151.006	121.974	93.566
TRINITY_GG_1408_c5_g1	AFL2T_01319	hypothetical protein	153.726	162.895	115.738	105.705
TRINITY_GG_1454_c3_g1	AFL2T_01365	ATP-dependent RNA helicase eIF4A, partial	839.448	755.232	872.244	943.332
TRINITY_GG_1462_c5_g1	AFL2T_01373	ribosome biogenesis protein	70.095	63.511	84.993	86.3375
TRINITY_GG_1501_c1_g1	AFL2T_01412	FKBP-type peptidyl-prolyl isomerase, putative	107.219	140.029	105.781	90.411
TRINITY_GG_1522_c0_g1	AFL2T_01433	GPR/FUN34 family protein	528.992	495.64	444.019	405.918
TRINITY_GG_1547_c2_g1	AFL2T_01458	RNA recognition motif-containing protein, putative	79.686	86.5095	65.132	65.8865
TRINITY_GG_155_c6_g1	AFL2T_00134	amino acid permease (Gap1), putative	76.8595	93.675	44.4005	49.2135
TRINITY_GG_1551_c8_g1	AFL2T_01462	kynurenine 3-monooxygenase, putative	76.8265	59.8775	92.1115	85.9585
TRINITY_GG_1618_c0_g1	AFL2T_01529	DUF814 domain protein	74.4985	81.431	97.106	96.64
TRINITY_GG_1624_c8_g1	-	NA	225.579	257.875	422.529	404.707
TRINITY_GG_1635_c6_g1	AFL2T_01546	oligopeptide transporter, putative	96.187	78.561	63.489	51.412
TRINITY_GG_1681_c2_g1	AFL2T_01589	glycosyl transferase	37.7685	37.0075	21.2005	20.4095
TRINITY_GG_1690_c5_g1	AFL2T_01598	adenosine deaminase, putative	21.8205	26.546	18.637	11.5225
TRINITY_GG_1697_c4_g1	AFL2T_01605	F-box domain protein	43.391	46.1565	64.345	73.018
TRINITY_GG_1707_c3_g1	AFL2T_01615	conserved hypothetical protein	65.4545	70.127	83.005	84.771
TRINITY_GG_173_c4_g1	AFL2T_00151	ribosome biogenesis protein (Rrs1)	66.5995	69.614	91.264	87.9445
TRINITY_GG_178_c7_g1	-	monocarboxylate transporter	66.093	47.1495	140.344	121.842
TRINITY_GG_1793_c12_g1	AFL2T_01689	ABC multidrug transporter, putative	10.0025	6.9565	29.254	25.925
TRINITY_GG_1874_c4_g1	AFL2T_01768	hypothetical protein	650.823	959.877	588.326	549.356
TRINITY_GG_1928_c7_g1	AFL2T_01821	ABC transporter, putative	57.469	49.679	82.487	80.4785
TRINITY_GG_1986_c5_g1	AFL2T_01879	homocitrate synthase	177.645	163.234	211.894	227.433
TRINITY_GG_2183_c14_g1	-	hypothetical protein	13.7105	17.563	4.1625	4.575
TRINITY_GG_2203_c2_g1	AFL2T_02090	hypothetical protein	997.462	841.312	697.057	468.394
TRINITY_GG_2224_c6_g1	AFL2T_02111	ribosome assembly and transport protein	33.31	29.378	39.639	45.932
TRINITY_GG_2277_c0_g1	AFL2T_02164	RNA-binding protein	31.0235	34.436	46.3945	49.541
TRINITY_GG_2317_c17_g1	AFL2T_02203	translation initiation factor 3	92.183	94.2495	112.425	117.136
TRINITY_GG_2393_c18_g1	-	polyketide synthase	180.726	190.863	131.45	136.077
TRINITY_GG_2439_c66_g1	-	NA	181.024	166.906	330.279	249.828
TRINITY_GG_2502_c4_g1	AFL2T_02388	hydroxymethylglutaryl-CoA synthase Erg13, putative	90.509	77.2145	99.574	92.9925
TRINITY_GG_2522_c3_g1	AFL2T_02408	nuclear transport factor NTF-2, putative	446.709	464.173	506.932	516.322
TRINITY_GG_258_c10_g1	AFL2T_00233	sodium/phosphate symporter	11.406	14.9125	4.161	4.6835
TRINITY_GG_2586_c12_g1	-	transposase	22.321	13.631	26.004	28.099
TRINITY_GG_2633_c4_g1	AFL2T_02516	oxidoreductase, short chain dehydrogenase/reductase	89.935	108.652	69.5445	69.9835
TRINITY_GG_2654_c125_g1	-	GNAT family acetyltransferase	73.1695	47.5145	89.669	83.9695
TRINITY_GG_2696_c2_g1	AFL2T_02578	C2H2 finger domain protein	85.83	88.296	125.318	116.924
TRINITY_GG_2740_c6_g1	-	hypothetical protein	402.93	450.642	574.673	607.024
TRINITY_GG_2749_c7_g1	AFL2T_02631	leucine aminopeptidase 2	19.993	24.4495	12.5365	11.1085
TRINITY_GG_3019_c6_g1	AFL2T_02898	CFEM domain protein	150.909	202.166	98.2875	110.968
TRINITY_GG_3050_c2_g1	AFL2T_02925	rRNA processing protein	115.803	103.512	156.939	136.485
TRINITY_GG_3097_c1_g1	AFL2T_02968	williams-beuren syndrome chromosome region, putative	260.557	400.654	175.281	195.63
TRINITY_GG_3101_c7_g1	AFL2T_02972	beta-lactamase class C and other penicillin binding protein	29.805	45.4885	16.956	19.023
TRINITY_GG_3102_c4_g1	AFL2T_02973	steroid monooxygenase	73.0375	115.214	47.01	43.8665
TRINITY_GG_3301_c3_g1	-	NA	8.881	5.5025	0	1.8865
TRINITY_GG_3330_c0_g1	-	hypothetical protein	6.2405	10.835	3.6945	5.751
TRINITY_GG_3359_c9_g1	-	endoglucanase	130.253	159.548	90.069	84.4095
TRINITY_GG_3423_c4_g1	AFL2T_03259	conidial pigment biosynthesis scytalone dehydratase Arp1	25.3045	35.802	18.0325	13.8105
TRINITY_GG_3424_c6_g1	AFL2T_03260	lipase, putative	134.198	156.399	106.05	124.913
TRINITY_GG_3425_c5_g1	AFL2T_03261	conserved hypothetical protein	10.136	12.107	27.877	27.0605
TRINITY_GG_3429_c2_g1	AFL2T_03266	hypothetical protein	10.0415	7.9155	3.179	1.9095
TRINITY_GG_3674_c105_g1	-	NA	328.502	418.506	239.382	246.541
TRINITY_GG_3674_c1611_g1	-	NA	8.634	9.4765	1.7845	10.3115
TRINITY_GG_3674_c18_g1	-	hypothetical protein	2283.06	2887.29	1968.85	1721
TRINITY_GG_3674_c211_g1	-	NA	340.61	426.421	501.827	628.33
TRINITY_GG_3674_c3_g1	-	hypothetical protein	41.485	47.627	55.682	60.4395
TRINITY_GG_3674_c32_g1	-	NA	1000.73	1164.75	724.943	742.75
TRINITY_GG_3674_c59_g1	-	hypothetical protein	69.9315	68.172	81.58	98.141
TRINITY_GG_3674_c92_g1	-	NA	116.142	133.126	87.7485	101.994
TRINITY_GG_3674_c924_g1	-	hypothetical protein	149.019	183.715	120.154	134.096
TRINITY_GG_3800_c2_g1	AFL2T_03619	hypothetical protein	93.989	91.69	132.369	118.909
TRINITY_GG_3807_c12_g1	AFL2T_03625	DUF1212 domain membrane protein Prm10, putative	16.336	12.463	31.2675	23.7025
TRINITY_GG_3840_c8_g1	AFL2T_03658	nucleolar protein nop5	82.8175	72.394	95.333	98.0195
TRINITY_GG_3862_c2_g1	AFL2T_03680	YjgH family protein	397.228	423.403	676.217	565.476
TRINITY_GG_389_c9_g1	AFL2T_00347	hyaluronan synthase	12.1565	10.808	19.955	22.6535
TRINITY_GG_3892_c10_g1	-	NA	180.245	181.302	247.612	272.236
TRINITY_GG_390_c3_g1	AFL2T_00348	hypothetical protein	56.9825	52.1415	80.964	81.615
TRINITY_GG_3920_c3_g1	AFL2T_03738	ankyrin repeat protein	84.067	78.597	116.014	127.109
TRINITY_GG_3991_c5_g1	-	NA	9.823	8.8045	16.449	16.054
TRINITY_GG_4196_c4_g1	AFL2T_03990	hypothetical protein	50.958	53.9645	29.7985	39.222
TRINITY_GG_4329_c5_g1	AFL2T_04122	sugar transporter	49.859	56.0145	23.409	28.262
TRINITY_GG_4393_c1_g1	AFL2T_04183	hypothetical protein	95.183	89.6095	150.9	148.464
TRINITY_GG_4455_c6_g1	AFL2T_04240	hypothetical protein	40.4845	42.3885	24.468	30.68
TRINITY_GG_4507_c5_g1	AFL2T_04282	hypothetical protein	23.4965	18.159	47.008	54.9485
TRINITY_GG_451_c6_g1	AFL2T_00401	hypothetical protein	53.5225	52.3255	72.179	70.354
TRINITY_GG_4561_c7_g1	AFL2T_04324	aspartate carbamoyltransferase	88.854	94.6285	123.581	158.591
TRINITY_GG_467_c19_g1	AFL2T_00417	elongation factor 3	559.249	552.855	647.384	751.033
TRINITY_GG_470_c9_g1	AFL2T_00420	ribose-phosphate pyrophosphokinase 1	70.845	75.643	92.1925	100.665
TRINITY_GG_4710_c4_g1	AFL2T_04463	molybdenum cofactor sulfurase protein	135.124	144.479	106.942	101.851
TRINITY_GG_4717_c6_g1	AFL2T_04470	nucleolar GTP-binding protein 2	38.8455	37.476	57.829	59.9245
TRINITY_GG_4766_c8_g1	AFL2T_04519	aldehyde dehydrogenase	118.444	121.923	80.395	82.2035
TRINITY_GG_4811_c12_g1	AFL2T_04563	pescadillo protein	39.5915	37.5315	57.678	54.339
TRINITY_GG_4811_c2_g1	-	NA	5.941	4.377	15.769	13.371
TRINITY_GG_4843_c7_g1	AFL2T_04595	conserved hypothetical protein	41.4815	42.364	27.842	25.6585
TRINITY_GG_4864_c4_g1	AFL2T_04616	hypothetical protein	17.385	29.307	3.4775	1.6815
TRINITY_GG_4868_c0_g1	AFL2T_04620	ATP-dependent RNA helicase	74.3525	68.761	85.3945	92.1685
TRINITY_GG_4898_c10_g1	AFL2T_04650	cobalamin-independent methionine synthase MetH/D	528.053	470.622	407.863	418.971
TRINITY_GG_4958_c5_g1	AFL2T_04710	asparagine synthetase Asn2, putative	81.0165	64.022	88.461	94.3845
TRINITY_GG_496_c7_g1	AFL2T_00446	acyl-CoA desaturase, partial	228.51	190.907	164.03	150.582
TRINITY_GG_4966_c4_g1	AFL2T_04718	GPI-anchored cell wall organization protein Ecm33	934.693	964.199	819.206	785.236
TRINITY_GG_5092_c6_g1	AFL2T_04842	extracellular elastinolytic metalloproteinase	15.4185	12.2165	5.7885	7.878
TRINITY_GG_5097_c180_g1	-	polyketide synthase	160.608	192.817	105.123	119.895
TRINITY_GG_5097_c64_g1	-	NA	101.353	107.975	74.351	81.093
TRINITY_GG_5100_c0_g1	AFL2T_04850	cytochrome P450 monooxygenase (AKT7)	11.125	11.2805	3.2835	3.61
TRINITY_GG_5135_c11_g1	-	hypothetical protein	14.8625	10.646	25.996	23.6765
TRINITY_GG_5164_c5_g1	AFL2T_04913	cell wall serine-threonine-rich galactomannoprotein Mp1	262.716	359.752	123.334	113.814
TRINITY_GG_5236_c4_g1	AFL2T_04972	antigenic cell wall galactomannoprotein	14.606	17.0055	4.8265	3.8595
TRINITY_GG_5262_c11_g1	AFL2T_04997	poly(A) polymerase pla1	77.2105	72.7465	118.761	138.856
TRINITY_GG_5313_c8_g1	AFL2T_05043	hypothetical protein	48.7425	49.0145	37.939	24.4075
TRINITY_GG_5343_c6_g1	-	NA	67.547	88.9425	171.534	162.062
TRINITY_GG_5361_c5_g1	AFL2T_05080	ribosome associated DnaJ chaperone Zuotin, putative	104.665	103.464	131.109	139.924
TRINITY_GG_5420_c11_g1	AFL2T_05138	glycine dehydrogenase	47.161	32.0795	56.493	48.7105
TRINITY_GG_548_c1_g1	AFL2T_00498	threonine aldolase	53.674	38.636	64.586	56.2655
TRINITY_GG_5489_c3_g1	AFL2T_05200	oxidoreductase	2114.28	1886.6	1729.59	1589.97
TRINITY_GG_5507_c0_g1	-	NA	23.4675	30.018	39.4085	39.071
TRINITY_GG_5519_c6_g1	AFL2T_05228	hypothetical protein	291.757	267.906	216.82	232.945
TRINITY_GG_5565_c6_g1	AFL2T_05274	Hsp70 chaperone (BiP)	108.827	89.6555	121.487	131.411
TRINITY_GG_5613_c9_g1	AFL2T_05322	MFS phosphate transporter	80.3225	77.3805	49.4365	59.116
TRINITY_GG_5626_c0_g1	AFL2T_05335	C2H2 transcription factor (RfeC), putative	104.776	83.057	109.276	115.137
TRINITY_GG_5653_c23_g1	-	NA	183.912	187.026	149.831	120.532
TRINITY_GG_5810_c7_g1	AFL2T_05512	secreted dipeptidyl peptidase DppV	61.92	48.7855	40.266	34.448
TRINITY_GG_5830_c5_g1	AFL2T_05532	hypothetical protein	203.379	219.92	174.023	179.158
TRINITY_GG_5883_c6_g1	-	polyketide synthase	404.78	485.186	322.9	304.261
TRINITY_GG_5900_c7_g1	-	NA	171.524	185.136	221.87	226.804
TRINITY_GG_5961_c5_g1	AFL2T_05663	Fcf2 pre-rRNA processing	165.115	166.147	209.829	214.19
TRINITY_GG_5966_c9_g1	-	NA	78.5225	83.9	223.905	194.669
TRINITY_GG_6093_c6_g1	AFL2T_05795	66S preribosome component MAK16	25.1455	25.544	32.5955	36.518
TRINITY_GG_6136_c12_g1	AFL2T_01852	hypothetical protein	9.0755	7.7365	0.95	1.343
TRINITY_GG_6164_c3_g1	AFL2T_05866	RNAse III	264.957	303.437	225.782	217.252
TRINITY_GG_6173_c4_g1	AFL2T_05875	carboxyphosphonoenolpyruvate phosphonomutase-like protein	28.0425	31.6955	34.1665	38.4225
TRINITY_GG_6207_c4_g1	AFL2T_05264	hypothetical protein	44.967	46.474	70.234	100.548
TRINITY_GG_6219_c5_g1	AFL2T_05919	ABC transporter ATP-binding protein ARB1	179.287	162.638	202.438	216.889
TRINITY_GG_6257_c7_g1	AFL2T_05956	hypothetical protein	39.6335	32.674	67.864	73.287
TRINITY_GG_6271_c3_g1	AFL2T_05967	glutathione S-transferase GST-6.0, putative	35.878	34.04	60.043	46.078
TRINITY_GG_648_c5_g1	AFL2T_00589	fumarate reductase	137.212	140.598	106.159	109.748
TRINITY_GG_6492_c3_g1	AFL2T_06161	hypothetical protein	237.464	265.414	168.927	163.282
TRINITY_GG_6536_c6_g1	AFL2T_06194	epimerase, PhzC/PhzF like protein, putative	34.844	29.3175	48.6	47.8225
TRINITY_GG_6584_c4_g1	AFL2T_06240	conserved hypothetical protein	145.315	147.586	108.924	109.519
TRINITY_GG_6641_c11_g1	AFL2T_06295	ABC metal ion transporter	61.581	58.5915	77.654	88.54
TRINITY_GG_6721_c5_g1	AFL2T_06375	66S preribosome component NOP16	35.1715	37.115	49.6805	49.1885
TRINITY_GG_6732_c7_g1	-	ABC transporter	37.4195	41.0435	53.576	61.172
TRINITY_GG_6737_c3_g1	AFL2T_06391	hypothetical protein	37.4755	31.259	64.417	58.1475
TRINITY_GG_6739_c21_g1	AFL2T_06393	polyketide synthase, putative	29.17	25.5545	49.627	48.059
TRINITY_GG_6772_c3_g1	AFL2T_06425	monocarboxylate transporter	42.9025	35.04	83.915	65.288
TRINITY_GG_6853_c10_g1	AFL2T_06501	hypothetical protein	178.724	202.962	155.439	137.202
TRINITY_GG_69_c3_g1	AFL2T_00051	hypothetical protein	1717.05	1995.06	1319.27	1263.88
TRINITY_GG_6911_c1_g1	AFL2T_06558	Nitrilase/cyanide hydratase and apolipoprotein N-acyltransferase	89.1095	81.0565	60.892	50.038
TRINITY_GG_6984_c7_g1	-	NA	73.0805	71.9515	115.272	119.95
TRINITY_GG_7037_c1_g1	AFL2T_06683	ribosome biogenesis protein RLP24	92.9195	87.6385	116.787	119.938
TRINITY_GG_7047_c8_g1	AFL2T_06693	CTP synthase	49.0995	49.4325	62.2845	67.9835
TRINITY_GG_7142_c7_g1	AFL2T_06785	nucleolar GTP-binding protein 1	58.032	58.0025	85.0355	89.0505
TRINITY_GG_717_c6_g1	AFL2T_00658	ribosome biogenesis protein, putative	48.164	44.1495	62.578	64.9885
TRINITY_GG_7331_c5_g1	AFL2T_06962	aminotransferase family protein (LolT)	64.416	51.2245	89.792	80.1055
TRINITY_GG_7355_c3_g1	AFL2T_06986	hypothetical protein	141.069	146.35	108.178	109.206
TRINITY_GG_7385_c8_g1	AFL2T_07016	cytochrome P450 monooxygenase	22.7715	26.831	13.2405	14.5965
TRINITY_GG_7471_c7_g1	-	BAR adaptor protein RVS167, putative	10.727	7.62	21.4085	16.734
TRINITY_GG_7619_c5_g1	AFL2T_07234	FAD dependent oxidoreductase, putative	473.981	464.068	348.528	333.023
TRINITY_GG_7620_c6_g1	AFL2T_07235	tryptophan dimethylallyltransferase	209.951	218.66	167.626	168.091
TRINITY_GG_7663_c6_g1	AFL2T_07266	N-methyltransferase, putative	6.4415	4.387	13.7115	8.1765
TRINITY_GG_7664_c6_g1	AFL2T_07267	O-methyltransferase	55.094	34.766	93.006	71.246
TRINITY_GG_7666_c5_g1	AFL2T_07269	Non-heme dioxygenase N-terminal domain	23.323	19.6215	31.2705	33.6925
TRINITY_GG_7726_c3_g1	AFL2T_07322	hypothetical protein	6418.82	7567.67	5996.56	5357.98
TRINITY_GG_7809_c10_g1	AFL2T_07391	MFS multidrug transporter	27.0625	22.779	51.398	57.567
TRINITY_GG_7840_c4_g1	AFL2T_07419	fucose-specific lectin FleA	743.013	770.962	626.26	583.408
TRINITY_GG_7853_c4_g1	AFL2T_07432	hypothetical protein	52.0225	42.87	64.796	54.338
TRINITY_GG_7892_c12_g1	-	hypothetical protein	39.545	69.1085	26.9315	16.101
TRINITY_GG_7938_c18_g1	-	polyketide synthase	256.291	293.432	182.204	211.317
TRINITY_GG_8086_c4_g1	AFL2T_07652	Sas10 C-terminal domain	23.556	24.2625	35.8675	36.923
TRINITY_GG_8099_c9_g1	AFL2T_07665	ribosomal RNA processing protein	23.5555	25.075	27.79	35.391
TRINITY_GG_8147_c6_g1	AFL2T_07713	GTP-binding protein	36.6915	32.1385	46.3855	48.365
TRINITY_GG_8160_c9_g1	-	conserved hypothetical protein	7.6325	5.252	1.439	1.258
TRINITY_GG_8163_c0_g1	AFL2T_07729	multidrug resistance-associated protein	56.889	47.3185	69.666	58.3325
TRINITY_GG_8165_c152_g1	-	NA	3.417	7.91	13.3255	17.4905
TRINITY_GG_8235_c4_g1	AFL2T_07800	conserved hypothetical protein	347.525	235.341	478.21	428.735
TRINITY_GG_8239_c4_g1	AFL2T_07804	2-hydroxychromene-2-carboxylate isomerase	14.986	10.3115	4.5555	2.782
TRINITY_GG_8240_c13_g1	AFL2T_07805	importin subunit beta-4	110.62	102.93	155.977	172.738
TRINITY_GG_8297_c2_g1	AFL2T_07852	hypothetical protein	243.298	292.929	151.794	102.096
TRINITY_GG_8418_c73_g1	-	NA	110.5	126.211	78.9395	75.6275
TRINITY_GG_8426_c7_g1	AFL2T_07971	rRNA processing protein Bystin	24.778	24.535	36.916	36.1915
TRINITY_GG_844_c9_g1	-	conserved hypothetical protein	7.5915	6.439	0.997	3.4495
TRINITY_GG_8722_c10_g1	AFL2T_08253	methionine aminopeptidase 2	40.9995	32.3475	49.081	41.373
TRINITY_GG_8800_c5_g1	-	hypothetical protein	0.325	2.649	5.7775	7.963
TRINITY_GG_8802_c2_g1	-	hypothetical protein	32.794	27.6345	21.1465	18.7895
TRINITY_GG_882_c0_g1	AFL2T_00814	rRNA processing protein Pwp1, putative	22.4765	27.6945	31.326	34.2125
TRINITY_GG_8822_c6_g1	AFL2T_08352	nucleolar protein-like/EBNA1-binding protein	36.163	34.8765	46.9725	49.931
TRINITY_GG_8872_c501_g1	-	NA	83.9505	75.3735	114.219	115.462
TRINITY_GG_8872_c620_g1	-	NA	148.858	186.236	118.935	102.258
TRINITY_GG_8899_c7_g1	AFL2T_08429	RimK domain protein ATP-grasp	257.06	241.57	364.588	385.318
TRINITY_GG_8903_c16_g1	-	endoglucanase	169.779	189.769	119.112	129.391
TRINITY_GG_9052_c3_g1	AFL2T_08571	rRNA-processing protein fcf1	50.933	55.9375	67.5455	67.1265
TRINITY_GG_9104_c1_g1	AFL2T_08611	cipC protein	119.864	143.748	221.279	225.971
TRINITY_GG_9105_c3_g1	AFL2T_08612	hypothetical protein	31.3505	30.457	62.249	58.6865
TRINITY_GG_9106_c3_g1	AFL2T_08613	hypothetical protein	58.0975	52.2765	85.254	84.265
TRINITY_GG_9253_c4_g1	AFL2T_08730	glutathione S transferase, putative	62.738	54.551	102.645	101.719
TRINITY_GG_927_c3_g1	AFL2T_00858	conserved hypothetical protein	47.247	42.5415	62.0575	58.0385
TRINITY_GG_938_c11_g1	AFL2T_00869	eukaryotic translation initiation factor 3 subunit B	129.304	125.083	155.433	162.84
TRINITY_GG_9487_c0_g1	AFL2T_08931	alcohol dehydrogenase, putative	59.966	60.9735	39.45	35.349
TRINITY_GG_9646_c5_g1	AFL2T_09064	pathogenesis associated protein Cap20	995.531	1077.99	826.708	777.634
TRINITY_GG_9745_c5_g1	AFL2T_09163	FK506-binding protein 4	92.725	94.298	112.184	119.746
TRINITY_GG_9801_c35_g1	-	NA	77.2715	89.171	47.627	48.6435
TRINITY_GG_9809_c8_g1	-	polyketide synthase	324.342	379.303	270.105	250.512
TRINITY_GG_984_c25_g1	-	NA	268.712	251.715	213.324	187.427
TRINITY_GG_9842_c2_g1	AFL2T_09255	conserved hypothetical protein	38.3835	32.827	56.984	69.573
TRINITY_GG_9884_c111_g1	-	endoglucanase	236.284	261.709	182.852	168.12
TRINITY_GG_9884_c123_g1	-	hypothetical protein	167.837	226.159	290.303	308.698
TRINITY_GG_9884_c335_g1	-	NA	190.464	188.055	330.163	314.273
TRINITY_GG_9885_c3_g1	AFL2T_09297	HEAT repeat protein	53.065	58.1385	71.524	81.9715
TRINITY_GG_9891_c13_g1	AFL2T_09303	60S ribosome subunit biogenesis protein NOP53	25.6015	23.9755	37.2785	36.786
TRINITY_GG_9999_c2_g1	AFL2T_09394	hypothetical protein	0.1625	0.5515	1.0175	2.0095

## Sheet: Dual effect 
DEGs that exhibited significantly higher expression levels under the dual stresses (temeprature stress + oxidative stress) treatment
ID	Accession	Annotation	condA_28_0	condB_33_0	condC_28_5	condD_33_5
TRINITY_GG_10022_c8_g1	AFL2T_09416	efflux pump antibiotic resistance protein	64.9365	62.712	88.7345	106.607
TRINITY_GG_10033_c3_g1	AFL2T_09426	hypothetical protein	73.5985	71.6935	82.598	106.987
TRINITY_GG_1018_c15_g1	AFL2T_00937	AAA family ATPase, putative	91.7225	92.104	133.54	170.236
TRINITY_GG_1018_c16_g1	AFL2T_00937	hypothetical protein	21.7675	24.6285	30.5215	34.531
TRINITY_GG_1019_c9_g1	AFL2T_00938	hypothetical protein	18.5525	24.1205	33.251	48.557
TRINITY_GG_1020_c0_g2	AFL2T_00939	short-chain dehydrogenase, putative	7.051	7.382	10.9325	16.518
TRINITY_GG_10259_c0_g1	AFL2T_09625	hypothetical protein	27.543	37.0625	35.3325	48.897
TRINITY_GG_10295_c7_g1	AFL2T_09660	translation initiation factor 4B	79.7245	73.4635	90.6525	97.7805
TRINITY_GG_10298_c5_g1	AFL2T_09663	Ribosomal protein L32e	1083.78	1065.58	1081.61	1268.46
TRINITY_GG_10301_c4_g1	AFL2T_09666	conserved hypothetical protein	66.0215	87.65	90.4775	118.14
TRINITY_GG_10309_c0_g1	-	alternative oxidase	68.231	61.3555	129.514	184.915
TRINITY_GG_10329_c7_g1	AFL2T_09694	hypothetical protein	9.451	15.75	14.4735	23.8955
TRINITY_GG_10333_c3_g1	-	NA	84.992	84.4065	106.179	168.228
TRINITY_GG_10466_c6_g1	AFL2T_09809	hypothetical protein	53.3565	73.214	69.037	84.145
TRINITY_GG_10571_c6_g1	AFL2T_09884	60S ribosomal protein L4	784.699	773.571	873.899	950.691
TRINITY_GG_10605_c5_g1	-	hypothetical protein	14.5565	21.343	42.7505	46.5425
TRINITY_GG_10612_c20_g1	-	NA	26.848	32.8885	34.557	55.485
TRINITY_GG_10721_c0_g1	AFL2T_10034	Peptidase family C78	51.7895	60.829	63.979	67.955
TRINITY_GG_10766_c5_g1	AFL2T_10079	ribosomal protein L39e, putative	1464.23	1704.74	1474.89	1947.42
TRINITY_GG_1080_c0_g1	AFL2T_00994	hypothetical protein	23.841	37.812	83.3675	84.8735
TRINITY_GG_10877_c3_g1	-	NA	6.2545	12.435	12.749	23.288
TRINITY_GG_10904_c8_g1	AFL2T_10210	G1/S-specific cyclin Pcl5	118.52	117.991	150.09	174.231
TRINITY_GG_10932_c2_g1	AFL2T_10238	cross-pathway control protein A	1137.09	1239.42	1227.94	1427.07
TRINITY_GG_10936_c4_g1	AFL2T_10242	amidohydrolase family protein	372.806	319.239	450.958	536.204
TRINITY_GG_10951_c6_g1	-	NA	19.691	7.5125	32.9975	45.344
TRINITY_GG_11080_c3_g1	AFL2T_10383	thioredoxin reductase	475.261	405.277	548.238	696.487
TRINITY_GG_11097_c9_g1	AFL2T_10399	glutamine synthetase	767.698	968.39	858.116	1054.3
TRINITY_GG_11105_c9_g1	-	60S acidic ribosomal protein P1	84.2155	112.679	111.334	134.26
TRINITY_GG_11140_c4_g1	AFL2T_10440	isocitrate lyase AcuD	577.503	601.264	579.5	773.308
TRINITY_GG_11206_c17_g1	-	Zn(II)2Cys6 transcription factor	2.4905	3.342	2.8575	8.3745
TRINITY_GG_11415_c2_g1	AFL2T_10667	hypothetical protein	67.209	71.655	80.0985	88.528
TRINITY_GG_11441_c0_g1	-	hypothetical protein	2.4755	4.0605	7.524	10.5715
TRINITY_GG_11445_c0_g1	-	hypothetical protein	13.966	17.106	19.935	29.1675
TRINITY_GG_11527_c1_g1	-	hypothetical protein	49.236	56.938	57.2155	84.8185
TRINITY_GG_11567_c4_g1	AFL2T_10814	ubiquitin conjugating enzyme (UbcC)	49.8345	55.7965	57.552	69.539
TRINITY_GG_11571_c6_g1	AFL2T_10818	hypothetical protein	2015.43	2479.97	4708.38	5094.66
TRINITY_GG_11572_c4_g1	AFL2T_10818	hypothetical protein	542.144	636.596	912.611	1155.23
TRINITY_GG_11632_c27_g1	-	60S acidic ribosomal protein P1	61.4055	53.004	157.791	244.605
TRINITY_GG_11632_c42_g1	-	hypothetical protein	751.616	633.013	1500.17	1939.72
TRINITY_GG_11657_c8_g1	AFL2T_10902	conserved hypothetical protein	29.038	30.693	29.0095	47.381
TRINITY_GG_1167_c1_g1	-	NA	20.0705	20.374	22.1155	34.859
TRINITY_GG_11722_c2_g1	AFL2T_10961	phosphosulfate reductase Met16, putative	48.9035	58.5315	54.189	69.8605
TRINITY_GG_11822_c2_g1	AFL2T_11048	conserved hypothetical protein	19.6275	22.464	36.0985	48.0275
TRINITY_GG_11830_c23_g1	-	NA	240.362	252.051	244.895	440.977
TRINITY_GG_11850_c25_g1	-	tryptophanyl-tRNA synthetase, cytoplasmic	228.543	187.275	300.105	399.691
TRINITY_GG_11868_c7_g1	-	hypothetical protein	40.8205	54.6755	37.793	61.015
TRINITY_GG_11937_c7_g1	AFL2T_11154	RNA binding protein	30.719	31.3215	38.0585	43.6305
TRINITY_GG_11985_c9_g1	AFL2T_11202	hypothetical protein	83.9685	92.4465	85.3995	105.45
TRINITY_GG_12017_c0_g1	AFL2T_11234	28 kDa heat- and acid-stable phosphoprotein, putative	84.142	100.83	91.181	103.941
TRINITY_GG_12077_c0_g1	-	hypothetical protein	12.265	12.315	12.5825	26.955
TRINITY_GG_12077_c6_g1	AFL2T_11293	phytanoyl-CoA dioxygenase family protein	26.2475	30.3785	36.752	45.0995
TRINITY_GG_12099_c1_g1	AFL2T_11314	hypothetical protein	42.165	42.0005	71.8805	73.17
TRINITY_GG_12114_c0_g1	AFL2T_11327	hypothetical protein	81.4695	83.303	87.7255	114.51
TRINITY_GG_12139_c10_g1	AFL2T_11349	hypothetical protein	0.451	2.3785	2.139	5.014
TRINITY_GG_12157_c16_g1	-	NA	31.4835	35.874	53.3755	54.762
TRINITY_GG_1221_c13_g1	-	hypothetical protein	183.445	221.733	198.803	347.755
TRINITY_GG_12296_c5_g1	-	hypothetical protein	28.8005	32.1445	40.4055	47.3575
TRINITY_GG_12384_c3_g1	AFL2T_11578	hypothetical protein	7.005	6.978	17.1355	21.0075
TRINITY_GG_1240_c51_g1	-	translation elongation factor 1 subunit beta	1020.46	1135.66	1454.89	1489.92
TRINITY_GG_12414_c9_g1	-	transposase	31.23	28.754	47.922	52.0855
TRINITY_GG_12441_c1_g1	-	hypothetical protein	11.114	10.425	14.8305	29.229
TRINITY_GG_12471_c2_g1	-	NA	348.516	373.76	423.384	493.543
TRINITY_GG_1256_c2_g1	-	hypothetical protein	37.2295	42.0545	48.6835	59.736
TRINITY_GG_12597_c4_g1	-	NA	44.7615	60.7395	54.4445	80.1125
TRINITY_GG_126_c4_g1	AFL2T_00105	phospho-2-dehydro-3-deoxyheptonate aldolase	203.062	204.954	212.069	246.979
TRINITY_GG_12601_c7_g1	AFL2T_11783	hypothetical protein	19.8565	20.2105	31.8565	44.013
TRINITY_GG_12731_c8_g1	-	hypothetical protein	14.975	10.97	33.1795	35.644
TRINITY_GG_12734_c11_g1	-	NA	4.4875	7.346	5.3795	12.133
TRINITY_GG_12735_c25_g1	-	NA	147.531	127.479	195.117	254.315
TRINITY_GG_12757_c2_g1	AFL2T_11933	glutathione S-transferase	59.2465	72.4325	74.99	85.775
TRINITY_GG_12825_c9_g1	-	NA	91.034	85.931	97.675	114.441
TRINITY_GG_1286_c4_g1	AFL2T_01200	extracellular thaumatin domain protein, putative	550.844	475.525	666.73	702.048
TRINITY_GG_12904_c1_g1	AFL2T_12065	ribosomal protein S13p/S18e	2238.82	2358.76	2247.08	2560.24
TRINITY_GG_12976_c5_g1	-	NA	15.26	21.6305	32.214	37.227
TRINITY_GG_13194_c6_g1	AFL2T_12307	cystathionine gamma-lyase, partial	67.494	63.6275	76.172	84.333
TRINITY_GG_13267_c7_g1	AFL2T_12367	O-methyltransferase, putative	49.206	57.4965	74.896	111.763
TRINITY_GG_13306_c0_g1	AFL2T_12405	hypothetical protein	37.683	40.314	47.9895	56.9175
TRINITY_GG_13328_c19_g1	-	NA	1.6995	3.121	5.1665	6.055
TRINITY_GG_13364_c11_g1	-	NA	28.0555	39.441	43.561	64.621
TRINITY_GG_13498_c1170_g1	-	NA	358.975	461.323	509.724	646.706
TRINITY_GG_13498_c165_g1	-	NA	360.698	380.27	477.163	487.279
TRINITY_GG_13498_c210_g1	-	NA	192.698	215.283	229.172	285.978
TRINITY_GG_13498_c26_g1	-	60S ribosomal protein L15, putative	73.662	63.26	107.96	126.065
TRINITY_GG_13498_c27_g1	-	NA	4.1515	10.1655	20.9255	36.2605
TRINITY_GG_13498_c28_g1	-	NA	706.306	685.146	847.879	962.986
TRINITY_GG_13498_c285_g1	-	NA	313.184	313.242	417.629	458.13
TRINITY_GG_13498_c33_g1	-	NA	194.337	138.4	750.603	842.742
TRINITY_GG_13498_c334_g1	-	NA	24.5565	18.9955	36.889	37.5095
TRINITY_GG_13498_c351_g1	-	NA	200.255	191.761	250.137	270.943
TRINITY_GG_13498_c679_g1	-	NA	85.1295	92.992	112.706	130.017
TRINITY_GG_13498_c693_g1	-	NA	88.1245	93.056	159.471	229.089
TRINITY_GG_13498_c70_g1	-	NA	26.42	18.6995	55.642	71.366
TRINITY_GG_13498_c88_g1	-	NA	66.855	77.6275	87.179	101.739
TRINITY_GG_13498_c935_g1	-	NA	16.7165	6.429	22.3425	25.024
TRINITY_GG_13498_c974_g1	-	NA	174.072	200.716	331.648	378.169
TRINITY_GG_13499_c0_g1	-	hypothetical protein	347.577	340.668	1030.38	1273.39
TRINITY_GG_13499_c142_g1	-	NA	14.066	11.2655	29.3625	52.957
TRINITY_GG_13499_c145_g1	-	NA	15.411	11.527	22.719	36.6445
TRINITY_GG_13499_c245_g1	AFL2T_04612	pyruvate carboxylase	63.577	90.6285	113.854	134.877
TRINITY_GG_13499_c354_g1	-	NA	65.374	65.782	139.865	164.716
TRINITY_GG_13499_c48_g1	-	NA	11.472	11.178	9.248	22.111
TRINITY_GG_13499_c516_g1	AFL2T_00184	hypothetical protein	1.557	6.599	14.861	24.891
TRINITY_GG_13499_c8_g1	-	NA	22.7815	22.349	58.7615	74.3745
TRINITY_GG_1359_c0_g1	-	NA	3.5955	1.908	12.0615	20.5015
TRINITY_GG_1362_c0_g1	AFL2T_01275	hypothetical protein	41.833	42.075	51.252	59.997
TRINITY_GG_1362_c8_g1	AFL2T_01275	cell surface protein, partial	16.746	18.0785	24.218	32.07
TRINITY_GG_138_c7_g1	-	hypothetical protein	45.8425	53.069	70.7425	103.104
TRINITY_GG_1404_c2_g1	AFL2T_01315	eukaryotic translation initiation factor 3 subunit I	147.183	143.993	160.195	184.822
TRINITY_GG_1526_c1_g1	AFL2T_01437	40S ribosomal protein S11	1468.83	1365.7	1377.52	1676.58
TRINITY_GG_1526_c3_g1	-	NA	10.011	5.045	10.754	13.719
TRINITY_GG_1581_c5_g1	AFL2T_01492	hypothetical protein	963.926	999.412	979.415	1110.48
TRINITY_GG_1589_c60_g1	-	MOSC domain protein	14.5035	22.1885	15.8035	25.1625
TRINITY_GG_1701_c0_g1	AFL2T_01609	oligopeptide transporter	4.744	7.4025	7.6095	13.3265
TRINITY_GG_174_c10_g1	-	NA	44.0395	41.3035	127.928	174.238
TRINITY_GG_1742_c10_g1	-	NA	463.717	499.961	575.537	613.569
TRINITY_GG_1746_c5_g1	AFL2T_01652	Alpha/beta hydrolase family protein	85.337	85.8755	112.194	130.623
TRINITY_GG_1788_c5_g1	-	hypothetical protein	82.2725	103.662	104.018	141.805
TRINITY_GG_1790_c3_g1	AFL2T_01686	hypothetical protein	733.03	996.681	820.444	1149.67
TRINITY_GG_1802_c5_g1	AFL2T_01697	hypothetical protein	30.7995	37.0615	57.2555	66.1475
TRINITY_GG_1823_c1_g1	-	basic-leucine zipper (bZIP) transcription factor	598.379	774.808	746.681	836.62
TRINITY_GG_1867_c5_g1	-	hypothetical protein	16.3205	31.5125	44.8505	49.9165
TRINITY_GG_1941_c11_g1	-	Antibiotic biosynthesis monooxygenase	3.4515	1.2935	1.055	5.476
TRINITY_GG_1992_c2_g1	AFL2T_01885	CSL family zinc finger-containing protein	61.9065	73.4225	88.961	96.503
TRINITY_GG_206_c12_g1	AFL2T_00184	hypothetical protein	28.5995	33.05	46.556	72.0455
TRINITY_GG_2192_c2_g1	AFL2T_02080	ubiquitin-60S ribosomal protein L40 fusion protein	1477.44	1521.29	1484.86	2015.9
TRINITY_GG_2201_c3_g1	AFL2T_02088	Eukaryotic translation initiation factor eIF-5A	1818.22	1829.44	1963.99	2115.44
TRINITY_GG_2227_c3_g1	AFL2T_02114	mitochondrial 37S ribosomal protein YmS-T	87.4035	83.0255	105.495	114.168
TRINITY_GG_223_c0_g1	-	NA	8.9875	10.086	15.1785	21.915
TRINITY_GG_2283_c16_g1	-	60S ribosomal protein L15	49.516	38.775	62.4915	65.352
TRINITY_GG_2293_c7_g1	AFL2T_02180	hypothetical protein	10.9715	16.205	24.4125	40.733
TRINITY_GG_2316_c1_g1	AFL2T_02202	G-protein complex gamma subunit Ste18	87.6185	87.7025	86.8915	114.772
TRINITY_GG_2324_c16_g1	-	NA	10.4255	1.1985	21.889	32.352
TRINITY_GG_2355_c10_g1	AFL2T_02241	hypothetical protein	49.5495	57.8525	57.7865	70.711
TRINITY_GG_2439_c29_g1	-	hypothetical protein	12.037	10.4355	16.3745	35.294
TRINITY_GG_2443_c1_g1	AFL2T_02329	Ubiquitin-40S ribosomal protein S27a	1366.64	1362.44	1404.09	1643.21
TRINITY_GG_2507_c6_g1	AFL2T_02393	transcription initiation factor IIB	93.8585	93.3795	106.799	128.825
TRINITY_GG_2517_c2_g1	AFL2T_02403	hypothetical protein	324.648	380.69	348.73	422.003
TRINITY_GG_2587_c1_g1	-	hypothetical protein	6.0895	10.1155	26.0445	31.17
TRINITY_GG_2826_c14_g1	-	NA	163.356	199.394	201.726	290.672
TRINITY_GG_2889_c13_g1	AFL2T_02770	CHY zinc finger domain protein	16.499	19.4285	25.0385	39.5955
TRINITY_GG_2902_c9_g1	AFL2T_02782	lysine--tRNA ligase KRS1	150.051	150.242	169.817	188.606
TRINITY_GG_2951_c6_g1	-	NA	171.255	234.632	206.045	269.224
TRINITY_GG_2958_c3_g1	-	hypothetical protein	12.8555	17.0585	15.7565	24.1425
TRINITY_GG_2965_c5_g1	AFL2T_02844	MOSC domain protein	191.82	208.505	222.115	249.606
TRINITY_GG_3045_c8_g1	AFL2T_02920	heat shock protein Hsp30-like, putative	2.1835	3.524	3.298	12.442
TRINITY_GG_3206_c5_g1	AFL2T_03049	hypothetical protein	7.803	9.346	11.424	17.1725
TRINITY_GG_3207_c6_g1	AFL2T_03050	hypothetical protein	47.1455	41.5955	50.4285	65.1845
TRINITY_GG_3249_c0_g2	-	hypothetical protein	13.695	21.105	26.4375	28.8605
TRINITY_GG_3378_c0_g1	AFL2T_03218	hypothetical protein	35.8735	44.514	38.3425	52.3395
TRINITY_GG_3447_c7_g1	AFL2T_03281	hypothetical protein	298.482	251.76	314.863	367.141
TRINITY_GG_3470_c6_g1	AFL2T_03304	tryptophanyl-tRNA synthetase, cytoplasmic	100.915	94.7705	116.32	137.369
TRINITY_GG_3553_c1_g1	AFL2T_03383	conserved hypothetical protein	49.9455	41.6055	75.703	98.9365
TRINITY_GG_3674_c1486_g1	-	NA	40.859	51.494	59.875	74.9775
TRINITY_GG_3674_c42_g1	-	translation elongation factor 1 subunit beta	1581.33	1661.19	1668.55	1989.63
TRINITY_GG_3674_c72_g1	-	basic-leucine zipper (bZIP) transcription factor	1538.22	1547.74	1596.86	1880.84
TRINITY_GG_3674_c817_g1	-	NA	21.172	29.1735	28.277	41.841
TRINITY_GG_3676_c5_g1	AFL2T_03501	60S ribosomal protein L5	645.272	653.176	643.51	747.995
TRINITY_GG_3817_c10_g1	-	NA	104.829	104.564	136.398	184.994
TRINITY_GG_3921_c6_g1	AFL2T_03739	hypothetical protein	33.38	40.676	56.4845	82.26
TRINITY_GG_3963_c9_g1	-	hypothetical protein	21.5145	11.344	34.702	46.8455
TRINITY_GG_3978_c1_g1	AFL2T_03792	40S ribosomal protein S23	1038.76	1117.62	1068.66	1204.12
TRINITY_GG_4022_c6_g1	AFL2T_03836	hypothetical protein	96.897	105.155	126.645	160.079
TRINITY_GG_4077_c2_g1	AFL2T_03889	hypothetical protein	8.272	8.4225	9.525	18.738
TRINITY_GG_4145_c0_g1	-	LEA domain protein	32.0865	22.7695	29.1175	39.682
TRINITY_GG_4170_c0_g1	AFL2T_03964	hypothetical protein	9.47	19.7735	11.5005	30.6255
TRINITY_GG_4219_c1_g1	-	NA	44.252	44.791	109.303	152.206
TRINITY_GG_4314_c7_g1	AFL2T_04107	zinc finger protein ZPR1	33.7825	40.1305	46.5595	55.461
TRINITY_GG_4339_c3_g1	AFL2T_04132	thioredoxin reductase GliT-like, putative	151.313	193.435	221.838	266.689
TRINITY_GG_4450_c0_g1	AFL2T_04235	hypothetical protein	48.5565	81.353	127.008	194.783
TRINITY_GG_4465_c11_g1	-	conserved hypothetical protein	261.053	303.956	297.688	410.87
TRINITY_GG_4476_c4_g1	AFL2T_04260	formyltetrahydrofolate deformylase	33.0145	30.0395	41.0905	48.815
TRINITY_GG_4493_c3_g1	AFL2T_04275	NUDIX domain protein	89.75	121.744	121.522	177.719
TRINITY_GG_4633_c1_g1	-	hypothetical protein	5.8715	6.8525	8.0475	19.352
TRINITY_GG_4697_c19_g1	-	NA	27.2095	42.995	33.2715	51.2935
TRINITY_GG_4724_c5_g1	AFL2T_04477	phosphatidate cytidylyltransferase	17.7625	22.1345	20.464	30.8805
TRINITY_GG_4728_c7_g1	AFL2T_04481	cytochrome c peroxidase	550.235	537.352	514.768	624.917
TRINITY_GG_4757_c8_g1	AFL2T_04510	conserved hypothetical protein	36.5265	56.171	41.956	71.221
TRINITY_GG_479_c0_g1	AFL2T_00429	AAA ATPase central domain protein	58.261	69.5555	75.869	92.1975
TRINITY_GG_4817_c1_g1	-	hypothetical protein	28.2325	27.6505	48.3135	62.132
TRINITY_GG_4951_c12_g1	-	lipase/esterase, putative	35.0475	39.7385	34.4125	52.949
TRINITY_GG_5017_c0_g1	-	NA	77.0025	82.0145	180.979	193.444
TRINITY_GG_5033_c0_g1	AFL2T_04783	conserved hypothetical protein	222.035	212.781	252.561	288.245
TRINITY_GG_5155_c2_g1	AFL2T_04904	hypothetical protein	82.805	100.685	106.899	132.601
TRINITY_GG_5245_c5_g1	AFL2T_04980	flavohemoprotein	912.633	979.59	937.612	1133.11
TRINITY_GG_5252_c4_g1	AFL2T_04987	hydroxyacyl dehydrogenase, putative	16.9515	15.786	18.5485	30.041
TRINITY_GG_5263_c1_g1	AFL2T_04998	MAP kinase	15.802	13.667	21.327	26.0035
TRINITY_GG_5269_c7_g1	-	hypothetical protein	84.457	83.384	110.292	117.061
TRINITY_GG_5416_c4_g1	-	hypothetical protein	46.691	68.671	106.909	127.949
TRINITY_GG_5466_c4_g1	AFL2T_05183	Terpene synthase metal-binding domain-containing protein	2269.98	2156.88	1984.03	2336.82
TRINITY_GG_5476_c4_g1	-	hypothetical protein	33.235	43.658	39.2565	55.8285
TRINITY_GG_5479_c0_g1	AFL2T_04998	P38 MAPK, putative	3.641	4.7735	8.606	15.5295
TRINITY_GG_5521_c12_g1	-	hypothetical protein	130.743	186.774	226.674	259.803
TRINITY_GG_5542_c3_g1	AFL2T_05251	40S ribosomal protein S20	1709.69	1789.19	1865.47	2080.13
TRINITY_GG_555_c0_g1	-	hypothetical protein	25.0265	29.5455	39.7805	40.095
TRINITY_GG_5568_c13_g1	-	hypothetical protein	10.627	19.3835	19.3285	46.6025
TRINITY_GG_5649_c170_g1	-	NA	573.629	706.177	670.486	841.609
TRINITY_GG_5649_c184_g1	-	NA	326.579	360.065	494.553	589.876
TRINITY_GG_5649_c421_g1	-	NA	103.106	115.075	125.007	144.784
TRINITY_GG_5649_c459_g1	-	hypothetical protein	285.213	378.2	441.037	699.812
TRINITY_GG_5649_c522_g1	-	NA	126.603	158.625	147.594	183.339
TRINITY_GG_5649_c74_g1	-	NA	31.3705	43.957	34.8775	49.209
TRINITY_GG_5649_c81_g1	-	ATP-dependent RNA helicase CHL1	259.249	308.217	414.516	498.894
TRINITY_GG_5722_c0_g1	AFL2T_05430	conserved hypothetical protein	39.5865	57.0815	70.6825	120.201
TRINITY_GG_5746_c7_g1	AFL2T_05453	hypothetical protein	112.463	120.663	135.015	182.138
TRINITY_GG_5763_c5_g1	-	NA	175.79	191.479	148.673	247.887
TRINITY_GG_5813_c6_g1	AFL2T_05515	eukaryotic translation initiation factor 5	352.543	443.989	411.123	480.068
TRINITY_GG_5869_c10_g1	-	hypothetical protein	8.3355	16.186	16.691	22.4145
TRINITY_GG_5903_c144_g1	-	NA	58.2255	85.0015	78.4	105.303
TRINITY_GG_5903_c253_g1	-	conserved hypothetical protein	533.572	439	527.81	742.441
TRINITY_GG_5954_c4_g1	AFL2T_05656	60s ribosomal protein	1880.48	2062.66	2103.16	2419.98
TRINITY_GG_6027_c0_g1	-	NA	0	0.6675	0.369	3.642
TRINITY_GG_6039_c1_g1	-	hypothetical protein	53.0255	54.1025	119.853	137.768
TRINITY_GG_613_c0_g1	AFL2T_11018	hypothetical protein	1.782	4.168	4.742	20.261
TRINITY_GG_6133_c7_g1	-	NA	34.749	33.024	109.141	117.524
TRINITY_GG_6157_c6_g1	AFL2T_05859	carbamoyl-phosphate synthase, small subunit	268.228	227.942	267.966	314.867
TRINITY_GG_6178_c2_g1	AFL2T_05880	conserved hypothetical protein	186.188	248.332	234.101	306.141
TRINITY_GG_6208_c5_g1	-	bZIP transcription factor	1952.01	2034.8	2119.6	2534.44
TRINITY_GG_6213_c16_g1	-	hypothetical protein	7.0135	12.005	12.537	23.9925
TRINITY_GG_6277_c1_g1	AFL2T_03799	C6 transcription factor	4.3585	1.3775	4.6735	5.2165
TRINITY_GG_6300_c5_g1	AFL2T_05995	hypothetical protein	33.6895	29.172	35.395	48.187
TRINITY_GG_6400_c0_g1	-	50S ribosomal protein L6	84.038	87.9065	160.636	180.194
TRINITY_GG_6556_c6_g1	AFL2T_06212	dimethylallyl tryptophan synthase	14.0655	17.665	22.7625	23.4755
TRINITY_GG_6557_c0_g1	AFL2T_06213	Cytochrome P450 monooxygenase (himC)	21.073	25.0655	28.4355	33.663
TRINITY_GG_6576_c1_g1	-	hypothetical protein	3.743	6.481	3.2265	13.1975
TRINITY_GG_6576_c4_g1	-	NA	25.826	14.0375	15.7155	37.3435
TRINITY_GG_66_c4_g1	-	NA	10.6175	8.2165	18.416	23.144
TRINITY_GG_6606_c4_g1	AFL2T_06262	RNA 3&apos;-terminal phosphate cyclase, putative	20.439	19.779	29.871	41.3855
TRINITY_GG_6640_c15_g1	AFL2T_06294	C2H2 finger and ankyrin domain protein	56.3545	64.0715	74.4315	105.054
TRINITY_GG_6675_c2_g1	-	hypothetical protein	13.072	19.0685	22.5365	23.2505
TRINITY_GG_6717_c3_g1	AFL2T_06371	competence/damage-inducible protein CinA, putative	31.171	31.074	39.487	42.3485
TRINITY_GG_6837_c12_g1	AFL2T_06486	DNA repair protein	17.2455	17.9625	25.744	34.0915
TRINITY_GG_6889_c10_g1	-	NA	4.1355	5.4345	9.0025	17.635
TRINITY_GG_6952_c13_g1	-	conserved hypothetical protein	51.3525	67.686	73.3415	92.1205
TRINITY_GG_6958_c4_g1	AFL2T_06605	thioredoxin	419.562	456.948	505.961	545.859
TRINITY_GG_6989_c4_g1	-	NA	288.163	257.784	541.609	586.994
TRINITY_GG_7002_c3_g1	AFL2T_06649	60S ribosomal protein L34	955.914	1021.78	912.189	1132.53
TRINITY_GG_7018_c4_g1	AFL2T_06664	hypothetical protein	86.3825	98.754	163.746	228.478
TRINITY_GG_7019_c0_g1	AFL2T_06665	conserved hypothetical protein	11.291	13.263	12.297	21.86
TRINITY_GG_7056_c12_g1	-	NA	171.19	171.136	322.401	418.582
TRINITY_GG_7090_c47_g1	-	alternative oxidase	249.132	161.928	346.054	471.975
TRINITY_GG_7092_c3_g1	AFL2T_11005	hypothetical protein	34.758	42.5645	61.363	88.957
TRINITY_GG_7174_c2_g1	AFL2T_06817	60S ribosomal protein L3	842.621	847.342	822.194	959.115
TRINITY_GG_7434_c4_g1	AFL2T_07063	lysine decarboxylase-like protein, partial	71.869	69.65	87.186	90.213
TRINITY_GG_7438_c4_g1	AFL2T_07067	hypothetical protein	25.0595	27.917	36.2945	65.788
TRINITY_GG_7439_c2_g1	AFL2T_07068	hypothetical protein	54.9715	69.572	73.039	131.808
TRINITY_GG_7475_c7_g1	AFL2T_07102	GMP synthase	121.32	128.571	153.04	166.221
TRINITY_GG_7531_c1_g1	-	hypothetical protein	8.119	11.124	18.3585	29.9275
TRINITY_GG_7533_c7_g1	-	hypothetical protein	36.199	52.156	114.399	127.619
TRINITY_GG_7542_c0_g1	-	hypothetical protein	18.087	25.402	44.934	52.4335
TRINITY_GG_7760_c1_g1	-	NA	16.607	31.326	21.9685	49.44
TRINITY_GG_7789_c2_g1	AFL2T_07372	conserved hypothetical protein	4.6765	7.5595	5.3965	12.7945
TRINITY_GG_7799_c1_g1	-	60S acidic ribosomal protein P1	1.1	0.84	4.129	10.053
TRINITY_GG_7888_c0_g1	AFL2T_07464	MSF oligopeptide transporter, putative	7.891	7.6115	11.431	16.5125
TRINITY_GG_7950_c98_g1	-	NA	54.01	34.745	92.7395	118.814
TRINITY_GG_7983_c0_g1	-	NA	15.5955	8.823	15.6635	22.3745
TRINITY_GG_8011_c10_g1	AFL2T_07578	NADH-ubiquinone oxidoreductase	120.869	115.392	136.695	181.006
TRINITY_GG_8045_c2_g1	AFL2T_07612	60S ribosomal protein L1	1636.61	1722.96	1900.45	2117.55
TRINITY_GG_8082_c0_g1	AFL2T_07649	hypothetical protein	1977.88	2281.42	2195.88	2733.49
TRINITY_GG_8089_c4_g1	AFL2T_07655	60S ribosomal protein L6	1527.98	1441	1499.67	1690.26
TRINITY_GG_813_c3_g1	-	hypothetical protein	6.753	7.1145	13.7035	16.1635
TRINITY_GG_8151_c1_g1	AFL2T_07717	60S ribosomal protein L35	2251.37	2134.24	2320.34	2699.24
TRINITY_GG_8193_c1_g1	AFL2T_07759	hypothetical protein	40.301	45.766	53.0395	59.45
TRINITY_GG_8194_c2_g1	AFL2T_07760	conserved hypothetical protein	333.85	367.996	390.246	461.487
TRINITY_GG_8222_c0_g1	AFL2T_07787	GTP-binding protein, putative	145.708	157.29	150.411	177.834
TRINITY_GG_824_c0_g1	AFL2T_00759	hypothetical protein	48.7525	47.136	49.107	63.882
TRINITY_GG_8412_c0_g1	-	NA	53.799	70.1795	56.6595	90.8165
TRINITY_GG_8415_c7_g1	-	NA	11.4925	15.5065	17.711	30.672
TRINITY_GG_8452_c8_g1	-	hypothetical protein	3.401	4.825	8.966	12.3415
TRINITY_GG_8455_c6_g1	-	hypothetical protein	7.5045	17.251	43.9875	64.4565
TRINITY_GG_8477_c13_g1	AFL2T_08018	hypothetical protein	23.2695	25.871	28.1395	34.0505
TRINITY_GG_852_c7_g1	AFL2T_00784	ADP-ribosylglycohydrolase family protein	20.4715	25.7865	29.502	43.1815
TRINITY_GG_8520_c4_g1	AFL2T_08060	alpha/beta hydrolase, putative	50.2825	52.971	51.6165	77.967
TRINITY_GG_8559_c0_g1	-	hypothetical protein	2.061	4.209	6.1845	11.4575
TRINITY_GG_8580_c15_g1	AFL2T_08114	translation elongation factor EF-1 alpha subunit , putative	8311.34	8132.04	7933.91	9002.47
TRINITY_GG_8610_c5_g1	AFL2T_08144	peroxiredoxin pmp20	2610.83	2800.47	2980.39	3870.69
TRINITY_GG_8615_c2_g1	AFL2T_08148	C6 zinc finger domain protein	132.831	118.745	130.287	170.363
TRINITY_GG_8711_c9_g1	AFL2T_08242	monophosphate dehydrogenase	205.034	209.158	251.077	305.262
TRINITY_GG_8755_c4_g1	-	NA	38.4235	47.078	45.7905	66.3585
TRINITY_GG_8782_c1_g1	-	NA	1.7095	2.9285	5.8635	6.9795
TRINITY_GG_8872_c115_g1	-	NA	231.823	288.877	323.883	373.955
TRINITY_GG_8872_c1352_g1	-	alternative oxidase	107.365	75.1815	159.031	182.457
TRINITY_GG_8872_c1588_g1	-	NA	137.84	151.734	130.653	203.209
TRINITY_GG_8872_c182_g1	-	NA	108.778	119.252	124.362	153.089
TRINITY_GG_8872_c197_g1	-	ATP-dependent RNA helicase CHL1	971.973	977.62	943.283	1174.85
TRINITY_GG_8872_c327_g1	-	NA	84.9625	94.334	96.7	136.654
TRINITY_GG_8872_c406_g1	-	glyoxalase	25.5275	21.696	78.104	86.0095
TRINITY_GG_8872_c734_g1	-	NA	176.613	173.549	166.765	297.41
TRINITY_GG_8872_c767_g1	-	NA	184.415	185.802	188.759	287.355
TRINITY_GG_8903_c0_g1	AFL2T_08433	conserved hypothetical protein	121.297	116.649	142.285	154.242
TRINITY_GG_8947_c0_g1	-	conserved hypothetical protein	8.101	9.393	8.963	16.954
TRINITY_GG_8950_c7_g1	AFL2T_08479	hypothetical protein	104.907	107.334	123.786	150.801
TRINITY_GG_9107_c8_g1	AFL2T_08614	FAD-dependent monooxygenase (kojA)	2571.78	2838.82	2901.39	4876.18
TRINITY_GG_9108_c0_g1	AFL2T_08615	Zn(2)-C6 fungal-type DNA-binding domain protein	70.6285	72.9025	94.7305	126.67
TRINITY_GG_9109_c4_g1	AFL2T_08616	MFS transporter	394.61	384.279	384.582	489.655
TRINITY_GG_9157_c5_g1	-	NA	5.184	5.6245	12.0995	13.701
TRINITY_GG_9382_c7_g1	AFL2T_08848	ankyrin repeat containing protein	28.988	32.1685	47.9495	54.835
TRINITY_GG_9383_c3_g1	AFL2T_08849	4-carboxymuconolactone decarboxylase	343.041	417.872	485.014	649.67
TRINITY_GG_9384_c3_g1	AFL2T_08850	hypothetical protein	299.238	297.223	421.096	570.415
TRINITY_GG_9385_c15_g1	AFL2T_08851	hypothetical protein	27.0755	27.613	32.11	45.062
TRINITY_GG_9545_c0_g1	-	conserved hypothetical protein	17.5345	30.689	47.6785	57.83
TRINITY_GG_9553_c3_g1	AFL2T_08983	hypothetical protein	155.288	171.057	151.035	196.639
TRINITY_GG_9687_c14_g1	-	NA	1.556	1.464	1.845	7.759
TRINITY_GG_9716_c10_g1	-	NA	154.44	193.711	198.365	290.765
TRINITY_GG_9725_c50_g1	-	NA	152.989	167.856	169.779	246.564
TRINITY_GG_981_c11_g1	-	NA	62.3555	66.9715	79.5705	127.175
TRINITY_GG_9862_c6_g1	-	hypothetical protein	99.6085	127.948	252.814	276.85
TRINITY_GG_9882_c3_g1	AFL2T_09294	CTLH domain-containing protein	149.54	167.341	161.023	185.381
TRINITY_GG_9884_c0_g1	-	hypothetical protein	329.604	383.719	408.026	453.176
TRINITY_GG_9884_c160_g1	-	NA	129.055	158.882	186.233	281.618
TRINITY_GG_9884_c168_g2	-	60S ribosomal protein L15, putative	174.231	185.016	212.069	240.993
TRINITY_GG_9884_c712_g1	-	NA	8.0025	26.9	20.226	40.227
TRINITY_GG_9884_c978_g1	-	NA	134.524	181.887	143.222	301.257
TRINITY_GG_9931_c4_g1	AFL2T_09342	small nucleolar ribonucleoprotein SNU13	516.665	508.57	598.064	603.058
TRINITY_GG_9999_c2_g1	AFL2T_09394	hypothetical protein	0.1625	0.5515	1.0175	2.0095
