# Supplementary material for: Transcriptomic responses of Aspergillus flavus to temperature and oxidative stresses during aflatoxin production
Source: Sci Rep. 2021 Feb 2;11:2803. doi: 10.1038/s41598-021-82488-7 (PMC7854668; doi:10.1038/s41598-021-82488-7)
Supplement: Supplementary file 2 — Supplementary Data. [file 41598_2021_82488_MOESM2_ESM.zip › Scientific reports-Supplementary Data S3.xlsx]

## Sheet: Sheet 1
Functional categories (GO) analysis
Comparation	GO Category	GO name	GO ID	Size
Temperature stress vs Control	Biological process	secondary metabolite biosynthetic process	GO:0044550	35
		secondary metabolic process	GO:0019748	35
		mycotoxin metabolic process	GO:0043385	32
		toxin metabolic process	GO:0009404	32
		mycotoxin biosynthetic process	GO:0043386	32
		toxin biosynthetic process	GO:0009403	32
		aflatoxin biosynthetic process	GO:0045122	22
		organic heteropentacyclic compound biosynthetic process	GO:1901378	22
		aflatoxin metabolic process	GO:0046222	22
		organic heteropentacyclic compound metabolic process	GO:1901376	22
		small molecule biosynthetic process	GO:0044283	13
		organophosphate metabolic process	GO:0019637	11
		monocarboxylic acid metabolic process	GO:0032787	10
	Cellular component	cytosol	GO:0005829	21
		mitochondrial part	GO:0044429	13
		envelope	GO:0031975	11
		organelle envelope	GO:0031967	11
		mitochondrial envelope	GO:0005740	10
	Molecular function	heme binding	GO:0020037	24
		tetrapyrrole binding	GO:0046906	24
		oxidoreductase activity, acting on paired donors, with incorporation or reduction of molecular oxygen	GO:0016705	24
		monooxygenase activity	GO:0004497	23
		iron ion binding	GO:0005506	20
		oxidoreductase activity, acting on CH-OH group of donors	GO:0016614	12
		oxidoreductase activity, acting on the CH-OH group of donors, NAD or NADP as acceptor	GO:0016616	10
Oxidative stress vs Control	Biological process	secondary metabolic process	GO:0019748	35
		secondary metabolite biosynthetic process	GO:0044550	32
		mycotoxin biosynthetic process	GO:0043386	29
		toxin metabolic process	GO:0009404	29
		mycotoxin metabolic process	GO:0043385	29
		toxin biosynthetic process	GO:0009403	29
		organic heteropentacyclic compound biosynthetic process	GO:1901378	21
		aflatoxin biosynthetic process	GO:0045122	21
		aflatoxin metabolic process	GO:0046222	21
		organic heteropentacyclic compound metabolic process	GO:1901376	21
		ion transmembrane transport	GO:0034220	12
		organonitrogen compound catabolic process	GO:1901565	11
		small molecule biosynthetic process	GO:0044283	11
		proteolysis	GO:0006508	10
		cellular lipid metabolic process	GO:0044255	10
	Cellular component	extracellular region	GO:0005576	17
		cell periphery	GO:0071944	16
		cytosol	GO:0005829	14
		plasma membrane	GO:0005886	11
	Molecular function	heme binding	GO:0020037	14
		tetrapyrrole binding	GO:0046906	14
		monooxygenase activity	GO:0004497	13
		oxidoreductase activity, acting on paired donors, with incorporation or reduction of molecular oxygen	GO:0016705	12
		ion transmembrane transporter activity	GO:0015075	12
		oxidoreductase activity, acting on CH-OH group of donors	GO:0016614	11
		iron ion binding	GO:0005506	10
		peptidase activity, acting on L-amino acid peptides	GO:0070011	10
		peptidase activity	GO:0008233	10
		inorganic molecular entity transmembrane transporter activity	GO:0015318	10
Dual stresses vs Control	Biological process	secondary metabolic process	GO:0019748	33
		secondary metabolite biosynthetic process	GO:0044550	31
		toxin biosynthetic process	GO:0009403	27
		mycotoxin metabolic process	GO:0043385	27
		mycotoxin biosynthetic process	GO:0043386	27
		toxin metabolic process	GO:0009404	27
		proteolysis	GO:0006508	24
		small molecule biosynthetic process	GO:0044283	24
		aflatoxin metabolic process	GO:0046222	22
		organic heteropentacyclic compound metabolic process	GO:1901376	22
		aflatoxin biosynthetic process	GO:0045122	22
		organic heteropentacyclic compound biosynthetic process	GO:1901378	22
		ion transmembrane transport	GO:0034220	22
		monocarboxylic acid metabolic process	GO:0032787	18
		cation transport	GO:0006812	15
		nitrogen compound transport	GO:0071705	15
		cation transmembrane transport	GO:0098655	14
		organic acid biosynthetic process	GO:0016053	14
		lipid biosynthetic process	GO:0008610	13
		cellular lipid metabolic process	GO:0044255	13
		carboxylic acid biosynthetic process	GO:0046394	13
		cellular carbohydrate metabolic process	GO:0044262	12
		small molecule catabolic process	GO:0044282	12
		macromolecule catabolic process	GO:0009057	12
		methylation	GO:0032259	11
		inorganic cation transmembrane transport	GO:0098662	10
		carbohydrate catabolic process	GO:0016052	10
		inorganic ion transmembrane transport	GO:0098660	10
	Cellular component	cytosol	GO:0005829	37
		extracellular region	GO:0005576	29
		cell periphery	GO:0071944	28
		plasma membrane	GO:0005886	20
		vacuole	GO:0005773	11
		endomembrane system	GO:0012505	10
	Molecular function	oxidoreductase activity, acting on paired donors, with incorporation or reduction of molecular oxygen	GO:0016705	27
		iron ion binding	GO:0005506	24
		monooxygenase activity	GO:0004497	23
		heme binding	GO:0020037	23
		tetrapyrrole binding	GO:0046906	23
		peptidase activity	GO:0008233	23
		ion transmembrane transporter activity	GO:0015075	20
		peptidase activity, acting on L-amino acid peptides	GO:0070011	20
		hydrolase activity, acting on glycosyl bonds	GO:0016798	16
		inorganic molecular entity transmembrane transporter activity	GO:0015318	16
		cation transmembrane transporter activity	GO:0008324	14
		oxidoreductase activity, acting on CH-OH group of donors	GO:0016614	13
		lyase activity	GO:0016829	13
		endopeptidase activity	GO:0004175	12
		transferase activity, transferring one-carbon groups	GO:0016741	12
		serine hydrolase activity	GO:0017171	12
		oxidoreductase activity, acting on the CH-OH group of donors, NAD or NADP as acceptor	GO:0016616	11
		methyltransferase activity	GO:0008168	11
		flavin adenine dinucleotide binding	GO:0050660	10
		hydrolase activity, hydrolyzing O-glycosyl compounds	GO:0004553	10
		inorganic cation transmembrane transporter activity	GO:0022890	10
		transferase activity, transferring acyl groups	GO:0016746	10
