# Supplementary material for: Transcriptomic responses of Aspergillus flavus to temperature and oxidative stresses during aflatoxin production
Source: Sci Rep. 2021 Feb 2;11:2803. doi: 10.1038/s41598-021-82488-7 (PMC7854668; doi:10.1038/s41598-021-82488-7)
Supplement: Supplementary file 2 — Supplementary Data. [file 41598_2021_82488_MOESM2_ESM.zip › Scientific reports-Supplementary Data S4.xlsx]

## Sheet: Sheet1
Supplementary Data 4. Expression of selected transcription factors.
ID	Accession	Annotation	Treatments
			Control	Temperature stress	Oxidative stress	Dual stresses
TRINITY_GG_5649_c50_g1	-	basic-leucine zipper (bZIP) transcription factor	2842.7	3062.29	3032.7	3599.27
TRINITY_GG_8144_c2_g1	-	basic-leucine zipper (bZIP) transcription factor	2212.01	2782.92	2375.24	2837.86
TRINITY_GG_3674_c72_g1	-	basic-leucine zipper (bZIP) transcription factor	1538.22	1547.74	1596.86	1880.84
TRINITY_GG_3688_c15_g1	-	basic-leucine zipper (bZIP) transcription factor	968.46	707.327	740.224	910.726
TRINITY_GG_1823_c1_g1	-	basic-leucine zipper (bZIP) transcription factor	598.379	774.808	746.681	836.62
TRINITY_GG_9648_c35_g1	-	basic-leucine zipper (bZIP) transcription factor	424.307	324.579	391.976	444.945
TRINITY_GG_893_c12_g1	-	basic-leucine zipper (bZIP) transcription factor	95.61	80.499	84.3075	88.56
TRINITY_GG_1258_c6_g1	AFL2T_01172	basic-leucine zipper (bZIP) transcription factor	17.4275	19.1615	15.1135	16.474
TRINITY_GG_4048_c1_g1	-	basic-leucine zipper (bZIP) transcription factor	3.6655	3.537	2.738	6.193
TRINITY_GG_6208_c5_g1	-	bZIP transcription factor	1952.01	2034.8	2119.6	2534.44
TRINITY_GG_12914_c15_g1	-	bZIP transcription factor	51.417	89.3455	68.5265	78.1205
TRINITY_GG_9857_c0_g1	AFL2T_09270	bZIP transcription factor (ap-1-like)	85.6545	88.7715	91.7995	97.1925
TRINITY_GG_2437_c8_g1	AFL2T_02323	bZIP transcription factor (AtfA)	59.904	53.8855	42.2275	44.4175
TRINITY_GG_8889_c10_g1	AFL2T_08419	bZIP transcription factor (AtfB)	44.778	40.868	37.438	32.724
TRINITY_GG_10659_c8_g1	AFL2T_09972	bZIP transcription factor (HapX)	15.168	14.469	15.4005	15.9465
TRINITY_GG_1104_c12_g1	AFL2T_01019	bZIP transcription factor (LziP)	255.306	264.008	249.197	227.504
TRINITY_GG_1105_c12_g1	AFL2T_01019	bZIP transcription factor (LziP), putative	108.434	98.986	94.0975	94.4305
TRINITY_GG_2481_c6_g1	AFL2T_02367	bZIP transcription factor (MeaB), partial	41.313	32.504	37.2785	34.559
TRINITY_GG_5000_c2_g1	AFL2T_04750	bZIP transcription factor (MetR), putative	118.178	116.612	122.179	138.174
TRINITY_GG_6859_c0_g1	AFL2T_06507	bZIP transcription factor FlbB	69.423	66.7785	65.631	64.132
TRINITY_GG_8872_c38_g1	-	bZIP transcription factor JlbA, putative	1859.35	1788.88	1683.01	1821.42
TRINITY_GG_11742_c2_g1	AFL2T_10980	bZIP transcription factor JlbA, putative	346.637	457.036	387.077	372.621
TRINITY_GG_11191_c8_g1	-	bZIP transcription factor JlbA, putative	80.4695	69.8325	57.725	51.1255
TRINITY_GG_6004_c8_g1	-	bZIP transcription factor JlbA, putative	9.574	7.0525	9.67	10.448
TRINITY_GG_656_c5_g1	AFL2T_00597	bZIP transcription factor, putative	112.29	108.651	115.683	135.382
TRINITY_GG_1530_c0_g1	AFL2T_01441	bZIP transcription factor, putative	100.595	107.237	102.034	90.1255
TRINITY_GG_7843_c0_g1	AFL2T_07422	bZIP transcription factor, putative	47.0995	43.19	45.4965	52.214
TRINITY_GG_3619_c0_g1	AFL2T_03445	bZIP transcription factor, putative	38.1485	38.1305	38.7915	35.061
TRINITY_GG_8741_c5_g1	AFL2T_08272	bZIP transcription factor, putative	15.668	12.224	13.273	14.6465
TRINITY_GG_6640_c15_g1	AFL2T_06294	C2H2 finger and ankyrin domain protein	56.3545	64.0715	74.4315	105.054
TRINITY_GG_4925_c0_g1	AFL2T_04677	C2H2 finger domain protein	55.6575	50.86	59.095	63.2375
TRINITY_GG_7035_c0_g1	AFL2T_06681	C2H2 finger domain protein	38.762	33.329	33.7535	35.932
TRINITY_GG_940_c14_g1	AFL2T_00871	C2H2 finger domain protein	22.5505	23.6175	24.6585	24.585
TRINITY_GG_2696_c2_g1	AFL2T_02578	C2H2 finger domain protein	85.83	88.296	125.318	116.924
TRINITY_GG_8647_c4_g1	AFL2T_08180	C2H2 finger domain protein	99.001	92.0675	79.0315	90.253
TRINITY_GG_10887_c3_g1	AFL2T_10196	C2H2 finger domain protein	58.4355	66.6135	70.5795	69.1085
TRINITY_GG_2863_c7_g1	AFL2T_02744	C2H2 finger domain protein	32.212	32.012	41.0485	35.919
TRINITY_GG_4776_c13_g1	-	C2H2 finger domain protein	23.9595	16.256	17.894	28.669
TRINITY_GG_13198_c0_g1	AFL2T_12311	C2H2 finger domain protein	20.153	20.745	21.9635	23.86
TRINITY_GG_8421_c0_g1	AFL2T_07966	C2H2 finger domain protein	8.8205	12.35	13.806	10.9315
TRINITY_GG_8176_c10_g1	AFL2T_07742	C2H2 finger domain protein (Gli3)	22.3735	22.4095	19.7015	23.328
TRINITY_GG_8542_c7_g1	AFL2T_08076	C2H2 finger domain protein (Kin17)	12.156	12.021	13.197	13.826
TRINITY_GG_6886_c10_g1	AFL2T_06534	C2H2 finger domain protein (Zms1)	2.088	1.8925	2.888	2.2515
TRINITY_GG_7417_c2_g1	AFL2T_07046	C2H2 finger domain protein FlbC	182.103	158.299	122.68	162.596
TRINITY_GG_10309_c8_g1	AFL2T_09674	C2H2 finger domain protein, putative	92.101	81.7195	95.1295	96.8875
TRINITY_GG_2070_c3_g1	AFL2T_01962	C2H2 finger domain protein, putative	170.439	175.775	147.457	132.774
TRINITY_GG_2172_c2_g1	AFL2T_02060	C2H2 finger domain protein, putative	43.2045	39.0825	41.531	37.2665
TRINITY_GG_697_c5_g1	AFL2T_00638	C2H2 finger domain protein, putative	28.286	27.5715	22.296	26.8125
TRINITY_GG_3532_c6_g1	AFL2T_03362	C2H2 finger domain protein, putative	24.8825	24.4105	27.7725	22.405
TRINITY_GG_3398_c6_g1	AFL2T_03238	C2H2 finger domain protein, putative	14.6635	16.666	16.509	21.972
TRINITY_GG_500_c10_g1	AFL2T_00450	C2H2 finger domain protein, putative	13.79	13.8845	13.548	14.3825
TRINITY_GG_11151_c3_g1	AFL2T_10451	C2H2 finger domain protein, putative	14.539	14.275	12.834	13.797
TRINITY_GG_1272_c8_g1	AFL2T_01186	C2H2 transcription factor	36.287	32.674	32.7145	35.1735
TRINITY_GG_1489_c9_g1	AFL2T_01400	C2H2 transcription factor (Ace1), putative	246.197	252.724	273.607	273.813
TRINITY_GG_10801_c11_g1	AFL2T_10114	C2H2 transcription factor (AmdA)	11.75	12.2495	9.3505	9.9995
TRINITY_GG_5975_c7_g1	AFL2T_05677	C2H2 transcription factor (Azf1), putative	72.213	92.1225	79.2095	79.6355
TRINITY_GG_5599_c0_g1	AFL2T_05308	C2H2 transcription factor (Con7), putative	37.517	36.4495	39.6795	40.1445
TRINITY_GG_7168_c5_g1	AFL2T_06811	C2H2 transcription factor (Crea), putative	267.256	272.509	241.01	287.422
TRINITY_GG_8180_c2_g1	AFL2T_07746	C2H2 transcription factor (Egr2)	21.6685	20.795	21.075	21.8
TRINITY_GG_5626_c0_g1	AFL2T_05335	C2H2 transcription factor (RfeC), putative	104.776	83.057	109.276	115.137
TRINITY_GG_4726_c7_g1	AFL2T_04479	C2H2 transcription factor (Seb1)	72.8855	74.431	73.642	69.5625
TRINITY_GG_2609_c6_g1	AFL2T_02492	C2H2 transcription factor (Sfp1), putative	52.234	49.427	59.7045	61.769
TRINITY_GG_2322_c13_g1	AFL2T_02208	C2H2 transcription factor (TFIIIA)	12.4275	12.2995	16.6565	17.628
TRINITY_GG_9716_c11_g1	AFL2T_09134	C2H2 transcription factor Crz1, putative	19.478	19.801	20.068	20.8325
TRINITY_GG_8200_c6_g1	AFL2T_07766	C2H2 transcription factor, putative	34.8	37.4925	33.782	38.326
TRINITY_GG_823_c4_g1	AFL2T_00758	C2H2 transcription factor, putative	5.32	4.617	2.974	5.266
TRINITY_GG_4971_c1_g1	-	C2H2 type zinc finger domain protein	0.619	2.263	6.2405	2.5845
TRINITY_GG_10800_c0_g1	AFL2T_10113	C2H2 type zinc finger domain protein	10.0775	12.01	12.1365	12.439
TRINITY_GG_909_c8_g1	AFL2T_00841	C2H2 type zinc finger domain protein	8.702	9.3415	8.239	9.153
TRINITY_GG_11619_c6_g1	AFL2T_10864	C2H2 type zinc finger domain protein	5.5855	5.8575	5.8865	5.1325
TRINITY_GG_11765_c5_g1	AFL2T_11002	C2H2 zinc finger domain protein	13.886	13.2755	16.9735	16.483
TRINITY_GG_6846_c5_g1	AFL2T_06495	C2H2 zinc finger protein	34.5115	31.911	35.335	33.197
TRINITY_GG_7823_c0_g1	AFL2T_07404	C6 and C2H2 transcription factor, putative	2.3485	1.8595	2.4625	2.177
TRINITY_GG_1967_c12_g1	AFL2T_01860	C6 finger domain protein	68.0255	68.391	62.1825	65.7095
TRINITY_GG_13235_c0_g1	AFL2T_12348	C6 finger domain protein	58.7915	57.251	60.658	58.9085
TRINITY_GG_1171_c5_g1	AFL2T_01085	C6 finger domain protein	8.135	8.298	6.0405	8.463
TRINITY_GG_12202_c7_g1	AFL2T_11408	C6 finger domain protein	5.9015	6.2475	4.6775	6.269
TRINITY_GG_216_c1_g1	AFL2T_00194	C6 finger domain protein	1.6685	1.9235	2.9095	3.0345
TRINITY_GG_1240_c27_g1	-	C6 finger domain protein	27.6265	23.83	31.013	39.4035
TRINITY_GG_3674_c2442_g1	-	C6 finger domain protein	26.8425	32.8155	29.6905	29.2735
TRINITY_GG_1589_c59_g1	-	C6 finger domain protein	26.296	29.4785	30.154	32.662
TRINITY_GG_2108_c0_g1	AFL2T_02000	C6 finger domain protein	26.285	25.1235	28.216	30.3195
TRINITY_GG_5445_c8_g1	AFL2T_05163	C6 finger domain protein	23.7735	20.7765	26.0095	23.079
TRINITY_GG_5905_c7_g1	AFL2T_05607	C6 finger domain protein	18.324	17.1755	20.4305	15.832
TRINITY_GG_10901_c3_g1	AFL2T_10207	C6 finger domain protein	12.7265	15.1155	12.061	14.86
TRINITY_GG_5904_c11_g1	AFL2T_05606	C6 finger domain protein	12.971	13.658	12.6325	14.06
TRINITY_GG_7136_c0_g1	AFL2T_06779	C6 finger domain protein	7.7425	7.886	8.101	7.556
TRINITY_GG_2391_c4_g1	AFL2T_02277	C6 finger domain protein	4.651	7.487	5.578	6.275
TRINITY_GG_13116_c0_g1	AFL2T_12241	C6 finger domain protein	6.0855	6.136	4.8925	4.2455
TRINITY_GG_6418_c0_g1	AFL2T_06094	C6 finger domain protein	3.7695	4.094	4.8355	4.053
TRINITY_GG_12511_c0_g1	AFL2T_11702	C6 finger domain protein	2.697	3.31	2.644	2.826
TRINITY_GG_3271_c0_g1	AFL2T_03112	C6 finger domain protein, putative	44.432	46.376	43.294	43.206
TRINITY_GG_7033_c10_g1	-	C6 finger domain protein, putative	9.3575	6.7535	3.6965	14.3495
TRINITY_GG_7866_c11_g1	AFL2T_07443	C6 finger domain protein, putative	46.257	44.7485	60.721	59.263
TRINITY_GG_2922_c0_g1	AFL2T_02801	C6 finger domain protein, putative	22.968	21.1215	23.351	24.653
TRINITY_GG_12610_c0_g1	AFL2T_11792	C6 finger domain protein, putative	9.274	10.3885	9.1635	9.9205
TRINITY_GG_8135_c13_g1	AFL2T_07701	C6 finger domain protein, putative	8.1395	8.442	8.8555	9.0105
TRINITY_GG_1883_c0_g1	AFL2T_01777	C6 finger domain protein, putative	7.808	7.1425	8.1795	10.053
TRINITY_GG_9472_c1_g1	-	C6 finger domain protein, putative	2.8905	2.726	0.5505	5.042
TRINITY_GG_7667_c5_g1	AFL2T_07270	C6 finger transcription factor (imqK)	9.3805	12.1695	12.675	15.7805
TRINITY_GG_4583_c8_g1	AFL2T_04346	C6 transcription factor	32.9125	33.741	30.1845	36.428
TRINITY_GG_5988_c5_g1	AFL2T_05691	C6 transcription factor	30.5335	21.63	24.575	21.7325
TRINITY_GG_10552_c8_g1	AFL2T_09865	C6 transcription factor	23.6785	23.2235	26.249	23.3315
TRINITY_GG_9876_c0_g1	AFL2T_09288	C6 transcription factor	22.544	16.7825	24.1645	23.4285
TRINITY_GG_5989_c0_g1	AFL2T_05691	C6 transcription factor	19.1445	18.2115	19.438	19.76
TRINITY_GG_12212_c15_g1	AFL2T_11418	C6 transcription factor	16.501	16.19	14.304	15.295
TRINITY_GG_11014_c7_g1	AFL2T_10319	C6 transcription factor	15.165	13.9885	15.0255	14.611
TRINITY_GG_8728_c8_g1	AFL2T_08259	C6 transcription factor	12.5045	11.7755	14.844	11.8265
TRINITY_GG_11687_c8_g1	AFL2T_10931	C6 transcription factor	14.2855	11.449	10.8895	10.718
TRINITY_GG_11193_c4_g1	AFL2T_10493	C6 transcription factor	9.58	11.319	13.738	7.2505
TRINITY_GG_11015_c4_g1	AFL2T_10320	C6 transcription factor	10.439	9.754	8.1195	9.219
TRINITY_GG_3985_c1_g1	AFL2T_03799	C6 transcription factor	8.5055	9.1915	7.9255	10.644
TRINITY_GG_142_c7_g1	AFL2T_00121	C6 transcription factor	9.2155	10.6235	7.5585	8.6
TRINITY_GG_3837_c0_g1	AFL2T_03655	C6 transcription factor	7.8705	8.298	8.5075	7.2505
TRINITY_GG_5368_c7_g1	AFL2T_05087	C6 transcription factor	6.2235	7.0035	9.489	6.9065
TRINITY_GG_9864_c9_g1	AFL2T_09277	C6 transcription factor	7.036	8.291	4.926	6.1585
TRINITY_GG_5368_c8_g1	AFL2T_05087	C6 transcription factor	6.578	6.9365	5.9645	5.6285
TRINITY_GG_3193_c6_g1	AFL2T_03039	C6 transcription factor	7.8085	2.1705	4.947	10.0635
TRINITY_GG_4668_c0_g1	AFL2T_04423	C6 transcription factor	4.971	5.007	5.54	5.6645
TRINITY_GG_5436_c10_g1	AFL2T_05154	C6 transcription factor	5.009	5.327	4.77	4.22
TRINITY_GG_7212_c0_g1	AFL2T_06854	C6 transcription factor	4.118	3.8355	4.605	3.5905
TRINITY_GG_6277_c1_g1	AFL2T_03799	C6 transcription factor	4.3585	1.3775	4.6735	5.2165
TRINITY_GG_1492_c5_g1	-	C6 transcription factor	3.3105	7.0015	1.809	3.0005
TRINITY_GG_4534_c12_g1	AFL2T_04297	C6 transcription factor	3.386	3.7995	3.182	4.3935
TRINITY_GG_578_c2_g1	AFL2T_00527	C6 transcription factor	2.307	3.2385	3.645	5.107
TRINITY_GG_5222_c11_g1	AFL2T_04961	C6 transcription factor	2.963	3.0225	2.9555	3.79
TRINITY_GG_5066_c3_g1	AFL2T_04816	C6 transcription factor	2.7725	3.0155	3.464	3.458
TRINITY_GG_12835_c1_g1	AFL2T_12003	C6 transcription factor	3.307	1.7625	3.6325	2.74
TRINITY_GG_8077_c3_g1	-	C6 transcription factor	2.2525	3.4755	2.692	2.47
TRINITY_GG_4534_c13_g1	AFL2T_04297	C6 transcription factor	2.314	2.5125	2.4275	2.984
TRINITY_GG_1375_c0_g1	AFL2T_01285	C6 transcription factor	2.339	2.256	2.958	2.477
TRINITY_GG_3985_c1_g2	AFL2T_03799	C6 transcription factor	3.015	2.882	2.5095	1.5325
TRINITY_GG_1194_c1_g1	-	C6 transcription factor	1.345	1.4795	4.6665	1.641
TRINITY_GG_5644_c1_g1	AFL2T_05353	C6 transcription factor	2.156	2.456	2.009	2.034
TRINITY_GG_7419_c0_g1	AFL2T_07048	C6 transcription factor	2.8195	1.8275	1.456	2.163
TRINITY_GG_10370_c10_g1	AFL2T_09728	C6 transcription factor (Acr-2)	4.0405	4.516	3.2005	3.5375
TRINITY_GG_10370_c0_g1	AFL2T_09728	C6 transcription factor (Acr-2)	3.046	3.4085	3.711	2.4515
TRINITY_GG_1950_c0_g1	AFL2T_01843	C6 transcription factor (AmyR), putative	7.963	7.2365	6.791	6.5495
TRINITY_GG_3193_c0_g1	AFL2T_03039	C6 transcription factor (asaR)	4.349	4.787	4.887	6.0595
TRINITY_GG_8724_c12_g1	AFL2T_08255	C6 transcription factor (Leu3), putative	26.2605	23.488	25.31	24.267
TRINITY_GG_3387_c0_g1	AFL2T_03227	C6 transcription factor (Leu3), putative	2.221	2.623	1.3945	2.398
TRINITY_GG_2364_c11_g1	AFL2T_02250	C6 transcription factor (Mut3), putative	27.387	25.0665	31.593	32.3025
TRINITY_GG_9783_c6_g1	AFL2T_09196	C6 transcription factor (PrnA), putative	10.217	9.359	9.8085	10.3025
TRINITY_GG_9784_c6_g1	AFL2T_09197	C6 transcription factor (PrnA), putative	6.4895	6.851	7.094	8.2225
TRINITY_GG_1183_c20_g1	AFL2T_01097	C6 transcription factor (UaY), putative	6.6695	7.618	6.5005	7.245
TRINITY_GG_3593_c9_g1	AFL2T_03423	C6 transcription factor FacB/Cat8	42.5445	44.703	43.204	46.6985
TRINITY_GG_1908_c7_g1	AFL2T_01801	C6 transcription factor NosA	104.346	101.396	87.692	80.8995
TRINITY_GG_1288_c1_g1	AFL2T_01202	C6 transcription factor OefC	37.1945	39.3805	32.313	33.0835
TRINITY_GG_540_c7_g1	AFL2T_00490	C6 transcription factor Prf	1.7935	2.197	2.5575	2.7985
TRINITY_GG_2146_c10_g1	AFL2T_02038	C6 transcription factor Prf, putative	11.314	12.6715	11.354	12.0415
TRINITY_GG_3998_c1_g1	AFL2T_03812	C6 transcription factor RosA	12.9655	13.2405	10.7695	10.8765
TRINITY_GG_1137_c5_g1	AFL2T_01051	C6 transcription factor RosA-like, putative	20.5655	20.6105	21.7195	28.188
TRINITY_GG_1250_c1_g1	AFL2T_01164	C6 transcription factor, putative	73.966	67.382	54.186	68.375
TRINITY_GG_4567_c3_g1	AFL2T_04330	C6 transcription factor, putative	34.908	36.5375	33.618	35.8235
TRINITY_GG_12311_c10_g1	AFL2T_11513	C6 transcription factor, putative	28.5005	29.99	28.3695	32.3455
TRINITY_GG_2174_c7_g1	AFL2T_02062	C6 transcription factor, putative	26.4795	24.1905	30.713	35.797
TRINITY_GG_1127_c20_g1	AFL2T_01041	C6 transcription factor, putative	27.8305	28.2495	29.8885	28.4835
TRINITY_GG_676_c9_g1	AFL2T_00617	C6 transcription factor, putative	25.9165	23.9995	28.5485	26.759
TRINITY_GG_436_c0_g1	AFL2T_00390	C6 transcription factor, putative	20.8235	17.042	20.304	19.763
TRINITY_GG_1343_c0_g1	AFL2T_01256	C6 transcription factor, putative	18.518	14.985	17.4735	15.2085
TRINITY_GG_11040_c4_g1	AFL2T_10343	C6 transcription factor, putative	12.437	13.2385	9.54	11.1385
TRINITY_GG_8349_c10_g1	AFL2T_07894	C6 transcription factor, putative	10.9255	11.1495	9.9685	9.4965
TRINITY_GG_11458_c13_g1	AFL2T_10709	C6 transcription factor, putative	11.779	9.571	9.0305	9.7035
TRINITY_GG_1054_c15_g1	AFL2T_00969	C6 transcription factor, putative	7.0025	6.844	6.551	6.8115
TRINITY_GG_1642_c0_g1	AFL2T_01551	C6 transcription factor, putative	6.454	6.984	6.9195	6.3875
TRINITY_GG_2124_c0_g1	AFL2T_02016	C6 transcription factor, putative	5.521	5.89	4.854	8.934
TRINITY_GG_3890_c3_g1	AFL2T_03708	C6 transcription factor, putative	6.5565	8.0235	5.376	4.712
TRINITY_GG_2838_c1_g1	AFL2T_02718	C6 transcription factor, putative	4.2205	5.9155	4.827	3.1665
TRINITY_GG_1885_c7_g1	AFL2T_01779	C6 transcription factor, putative	4.897	4.0465	4.367	3.108
TRINITY_GG_3516_c0_g1	AFL2T_03346	C6 transcription factor, putative	3.6625	3.642	2.6425	3.098
TRINITY_GG_164_c11_g1	AFL2T_00142	C6 transcription factor, putative	3.584	3.876	2.4525	2.827
TRINITY_GG_6927_c8_g1	AFL2T_06574	C6 transcription factor, putative	3.253	2.937	2.5755	3.149
TRINITY_GG_6159_c6_g1	AFL2T_05861	C6 transcription factor, putative	2.835	3.1425	2.2225	3.1085
TRINITY_GG_1088_c12_g1	AFL2T_01003	C6 transcription factor, putative	0.6355	6.3655	2.2715	0.801
TRINITY_GG_7632_c5_g1	AFL2T_07245	C6 transcription factor, putative	2.0395	2.2205	1.929	2.3255
TRINITY_GG_2883_c10_g1	AFL2T_02764	C6 transcription factor, putative	2.8335	1.894	1.939	1.5515
TRINITY_GG_12793_c4_g1	AFL2T_11965	C6 transcription factor, putative	12.7055	14.392	12.4035	11.306
TRINITY_GG_9741_c0_g1	AFL2T_09159	C6 transcription factor, putative	11.3875	7.96	12.822	10.041
TRINITY_GG_12261_c4_g1	AFL2T_11463	C6 transcription factor, putative	6.4975	8.1735	6.035	7.5585
TRINITY_GG_9245_c1_g1	AFL2T_08722	C6 transcription factor, putative	3.774	4.5995	3.3955	3.8425
TRINITY_GG_8342_c11_g1	AFL2T_07887	C6 transcription factor, putative	2.4545	2.4465	2.264	3.378
TRINITY_GG_12556_c12_g1	AFL2T_11741	C6 transcription factor, putative	1.7785	2.1485	2.779	1.7485
TRINITY_GG_11439_c12_g1	AFL2T_10690	C6 transcription factor, putative	1.847	2.369	2.1305	2.053
TRINITY_GG_8615_c2_g1	AFL2T_08148	C6 zinc finger domain protein	132.831	118.745	130.287	170.363
TRINITY_GG_8802_c0_g1	AFL2T_08332	C6 zinc finger domain protein	43.8505	47.1215	45.0585	53.5765
TRINITY_GG_4853_c11_g1	-	C6 zinc finger domain protein	26.414	32.736	18.2935	32.091
TRINITY_GG_11918_c5_g1	AFL2T_11137	C6 zinc finger domain protein	18.8175	15.647	23.9185	20.127
TRINITY_GG_2166_c0_g1	AFL2T_02054	C6 zinc finger domain protein	8.013	6.2075	6.2995	6.165
TRINITY_GG_9612_c9_g1	AFL2T_09037	C6 zinc finger domain protein	6.1445	7.801	6.2515	6.2695
TRINITY_GG_6924_c10_g1	AFL2T_06571	C6 zinc finger domain protein	6.7905	6.0855	6.668	6.0525
TRINITY_GG_438_c5_g1	AFL2T_00392	C6 zinc finger domain protein	5.5585	3.7525	6.6795	5.411
TRINITY_GG_8270_c0_g1	AFL2T_07831	C6 zinc finger domain protein	3.605	4.7185	3.7035	3.4185
TRINITY_GG_11587_c8_g1	AFL2T_10832	C6 zinc finger domain protein	3.0595	3.714	3.1155	3.044
TRINITY_GG_7520_c1_g1	AFL2T_07137	C6 zinc finger domain protein	2.6725	3.273	2.853	3.6105
TRINITY_GG_3079_c5_g1	AFL2T_02950	C6 zinc finger domain protein	11.7315	12.598	13.2225	12.1635
TRINITY_GG_419_c10_g1	AFL2T_00375	C6 zinc finger domain protein	5.185	6.24	5.855	5.7985
TRINITY_GG_5962_c7_g1	AFL2T_05664	CCAAT-binding factor complex subunit HapE	75.93	70.7955	65.025	63.924
TRINITY_GG_6862_c0_g1	AFL2T_06510	CCAAT-binding transcription factor subunit HAPB	76.8735	67.8675	70.828	80.245
TRINITY_GG_8126_c0_g1	AFL2T_07692	CCAAT-box-binding transcription factor	18.588	18.5595	25.2665	24.5805
TRINITY_GG_7359_c6_g1	AFL2T_06990	CCCH zinc finger and RRM domain protein	16.277	14.782	16.002	17.5625
TRINITY_GG_11083_c6_g1	AFL2T_10386	CCCH zinc finger and SMR domain protein	35.9855	38.463	32.7035	33.84
TRINITY_GG_13192_c12_g1	AFL2T_12305	CCCH zinc finger protein	29.3525	28.223	28.399	28.936
TRINITY_GG_653_c0_g1	AFL2T_00594	CCCH zinc finger protein	19.7925	17.83	21.9115	21.836
TRINITY_GG_2276_c8_g1	AFL2T_02163	Conidiophore development regulator abaA	10.7735	9.6205	8.9675	10.935
TRINITY_GG_1085_c0_g1	AFL2T_00999	Conidiophore development regulator brlA	28.192	29.579	25.089	28.0895
TRINITY_GG_11107_c8_g1	AFL2T_10409	Conidiophore development regulator wetA	14.023	12.802	14.0175	15.664
TRINITY_GG_11982_c13_g1	AFL2T_11199	fungal specific transcription factor	12.363	12.5595	12.1845	12.9285
TRINITY_GG_7039_c10_g1	AFL2T_06685	fungal specific transcription factor	25.288	24.7485	24.417	22.8745
TRINITY_GG_2208_c7_g1	AFL2T_02095	fungal specific transcription factor	20.967	21.454	22.2345	20.2395
TRINITY_GG_5314_c0_g1	AFL2T_05044	fungal specific transcription factor	8.791	10.94	10.732	12.296
TRINITY_GG_5552_c4_g1	AFL2T_05261	fungal specific transcription factor	10.018	9.4525	10.722	10.9295
TRINITY_GG_11928_c16_g1	AFL2T_11147	fungal specific transcription factor	9.8955	10.4375	9.231	9.558
TRINITY_GG_5314_c14_g1	AFL2T_05044	fungal specific transcription factor	7.9675	6.012	8.87	8.396
TRINITY_GG_10558_c0_g1	AFL2T_09871	fungal specific transcription factor	7.08	7.683	7.1975	7.3005
TRINITY_GG_9870_c1_g1	AFL2T_09283	fungal specific transcription factor	5.79	5.9995	7.452	6.6995
TRINITY_GG_9950_c0_g1	AFL2T_09361	fungal specific transcription factor	5.494	5.8225	5.9685	6.949
TRINITY_GG_1147_c1_g1	AFL2T_01061	fungal specific transcription factor	4.611	3.5525	4.5085	4.1465
TRINITY_GG_5521_c0_g1	AFL2T_05230	fungal specific transcription factor	3.1905	3.373	3.1075	3.1035
TRINITY_GG_1147_c0_g1	AFL2T_01061	fungal specific transcription factor	3.284	3.128	4.9355	0.8565
TRINITY_GG_12647_c0_g1	AFL2T_11828	fungal specific transcription factor	3.686	3.061	2.539	2.645
TRINITY_GG_555_c2_g1	AFL2T_00505	fungal specific transcription factor	1.559	1.9725	1.9355	2.7775
TRINITY_GG_5784_c1_g1	AFL2T_05486	fungal specific transcription factor, putative	39.869	36.228	40.672	38.0575
TRINITY_GG_5030_c12_g1	AFL2T_04780	fungal specific transcription factor, putative	8.264	8.514	7.053	6.7115
TRINITY_GG_1680_c0_g1	AFL2T_01588	fungal specific transcription factor, putative	5.5885	8.864	5.2105	9.1585
TRINITY_GG_1739_c10_g1	AFL2T_01645	fungal specific transcription factor, putative	4.9875	6.74	4.664	5.5905
TRINITY_GG_2922_c12_g1	-	fungal specific transcription factor, putative	2.489	4.3265	3.36	3.3375
TRINITY_GG_11000_c0_g1	AFL2T_10306	fungal specific transcription factor, putative	2.5835	2.444	2.2005	1.9305
TRINITY_GG_9268_c9_g1	AFL2T_08745	fungal specific transcription factor, putative	1.9	2.2175	2.561	2.354
TRINITY_GG_8068_c0_g1	AFL2T_07635	fungal specific transcription factor, putative	1.743	2.168	2.095	2.0545
TRINITY_GG_10951_c4_g1	-	fungal transcription factor	86.63	104.043	89.2915	117.083
TRINITY_GG_8308_c0_g1	-	fungal transcription factor	10.136	6.1755	10.661	8.6625
TRINITY_GG_2125_c1_g1	AFL2T_02016	fungal transcription factor	5.8885	3.976	4.909	7.3055
TRINITY_GG_5254_c2_g1	AFL2T_04989	fungal transcription factor	3.438	5.1995	4.0005	4.786
TRINITY_GG_10900_c6_g1	AFL2T_10206	GATA transcription factor	56.886	54.878	51.997	58.137
TRINITY_GG_6949_c6_g1	AFL2T_06596	GATA transcription factor	46.152	43.317	39.6795	46.823
TRINITY_GG_7313_c0_g1	AFL2T_06945	GATA transcription factor	36.182	32.593	35.0245	35.407
TRINITY_GG_8872_c1528_g1	AFL2T_08402	GATA transcription factor (Ams2)	7.2525	8.395	7.741	7.171
TRINITY_GG_3300_c4_g1	-	GATA transcription factor (AreB), putative	26.9355	20.062	28.837	17.4135
TRINITY_GG_4830_c11_g1	-	GATA transcription factor (AreB), putative	26.6685	13.3225	23.3655	24.578
TRINITY_GG_5788_c8_g1	AFL2T_05490	heat shock protein 60	243.889	224.706	232.539	279.697
TRINITY_GG_4041_c10_g1	AFL2T_03855	Heat shock protein 70	694.75	705.132	645.495	717.575
TRINITY_GG_10680_c13_g1	AFL2T_09993	heat shock protein 90	404.563	471.506	392.957	445.337
TRINITY_GG_12040_c11_g1	AFL2T_11257	heat shock protein DnaJ domain protein	64.822	68.534	68.6505	63.008
TRINITY_GG_6512_c2_g1	AFL2T_06175	heat shock protein Hsp30/Hsp42, putative	32.282	54.196	27.502	31.737
TRINITY_GG_3045_c8_g1	AFL2T_02920	heat shock protein Hsp30-like, putative	2.1835	3.524	3.298	12.442
TRINITY_GG_1225_c12_g1	AFL2T_01139	heat shock protein hsp98	30.95	28.2815	22.583	22.5505
TRINITY_GG_8345_c10_g1	AFL2T_07890	heat shock protein STI1	121.389	144.788	129.074	138.162
TRINITY_GG_8083_c9_g1	AFL2T_07650	heat shock protein/chaperonin HSP78, putative	9.7905	10.757	11.0855	10.988
TRINITY_GG_1845_c0_g1	AFL2T_01739	heat shock transcription factor (hsf)	27.9225	25.751	27.095	25.247
TRINITY_GG_12228_c2_g1	AFL2T_09993	heat-shock protein	179.399	212.44	200.541	162.872
TRINITY_GG_5257_c3_g1	AFL2T_04992	HLH DNA binding domain protein	433.544	322.394	356.497	320.904
TRINITY_GG_6646_c3_g1	AFL2T_06300	HLH DNA binding protein (Penr2)	61.4125	64.7365	59.475	69.7945
TRINITY_GG_7207_c5_g1	AFL2T_06849	HLH transcription factor	16.031	16.7125	15.082	16.267
TRINITY_GG_3926_c0_g1	AFL2T_03744	HLH transcription factor (GlcD gamma), putative	47.937	44.765	41.952	49.944
TRINITY_GG_6872_c9_g1	AFL2T_06520	HLH transcription factor (Hpa3), putative	25.272	28.947	24.5735	23.6195
TRINITY_GG_10682_c1_g1	AFL2T_09995	HLH transcription factor (PalcA), putative	39.7535	43.922	46.2965	46.3005
TRINITY_GG_6334_c7_g1	AFL2T_06029	HLH transcription factor, putative	49.9545	44.657	48.323	50.242
TRINITY_GG_8037_c5_g1	AFL2T_07604	HLH transcription factor, putative	17.412	16.9245	13.9105	12.116
TRINITY_GG_8145_c6_g1	AFL2T_07711	homeobox transcription factor, putative	120.389	151.783	111.962	126.482
TRINITY_GG_1945_c6_g1	AFL2T_01838	homeobox transcription factor	18.185	12.7145	14.3765	19.0265
TRINITY_GG_13318_c0_g1	AFL2T_12417	homeobox transcription factor	13.986	12.789	14.883	13.203
TRINITY_GG_1957_c5_g1	AFL2T_01850	homeobox transcription factor (RfeB)	80.3985	77.837	79.129	77.268
TRINITY_GG_2352_c0_g1	AFL2T_02238	homeobox transcription factor, putative	14.3925	15.021	15.942	14.2235
TRINITY_GG_1420_c10_g1	AFL2T_01331	MADS box transcription factor	36.582	32.1055	37.088	35.8595
TRINITY_GG_8593_c3_g1	AFL2T_08127	MADS box transcription factor Mcm1	173.608	175.56	173.786	166.604
TRINITY_GG_682_c13_g1	AFL2T_00623	Myb-like DNA-binding domain protein	8.8945	6.9915	7.3735	8.173
TRINITY_GG_1823_c0_g2	AFL2T_01717	Myb-like DNA-binding protein	7.2365	7.3435	7.708	7.397
TRINITY_GG_7005_c6_g1	AFL2T_06651	Myb-like transcription factor	259.636	256.295	231.977	262.231
TRINITY_GG_2742_c0_g1	AFL2T_02624	stress response regulator/HFS transcription factor (skn7-like)	18.8055	20.6165	26.5575	22.2905
TRINITY_GG_12272_c16_g1	-	stress responsive A/B barrel domain protein	490.026	253.127	251.239	154.112
TRINITY_GG_7876_c2_g1	AFL2T_07452	stress responsive A/B barrel domain protein	99.869	144.695	92.5955	113.925
TRINITY_GG_1999_c1_g1	AFL2T_01892	stress responsive A/B barrel domain protein	56.0255	68.9425	45.7225	54.5365
TRINITY_GG_11968_c4_g1	AFL2T_11185	stress responsive A/B barrel domain protein	49.6295	57.0275	41.8555	42.9415
TRINITY_GG_11795_c5_g1	-	stress responsive A/B barrel domain protein	39.7915	32.328	40.7205	19.4465
TRINITY_GG_2579_c0_g1	AFL2T_02465	Transcription factor	16.667	17.9485	17.5645	18.361
TRINITY_GG_7001_c9_g1	AFL2T_06648	Transcription factor	14.0055	15.149	7.25	11.061
TRINITY_GG_4124_c5_g1	-	transcription factor	22.7995	12.5555	19.2835	25.327
TRINITY_GG_10256_c5_g1	AFL2T_09622	Transcription factor (himD)	3.064	3.3895	3.526	4.2605
TRINITY_GG_5483_c12_g1	AFL2T_05194	Transcription factor (lepE)	6.427	7.123	9.634	8.66
TRINITY_GG_11597_c9_g1	AFL2T_10842	transcription factor (SPT8), putative	9.685	10.413	9.1795	10.091
TRINITY_GG_12443_c5_g1	AFL2T_11638	Transcription factor CBF/NF-Y/histone domain-containing protein	16.9625	23.3365	18.934	24.932
TRINITY_GG_4030_c9_g1	AFL2T_03844	Transcription factor CBF/NF-Y/histone domain-containing protein	41.5465	42.686	39.516	40.226
TRINITY_GG_1001_c17_g1	AFL2T_00925	Transcription factor himD	1.337	1.869	2.2955	3.003
TRINITY_GG_5849_c9_g1	AFL2T_05551	transcription factor hoxa13	20.6275	18.9495	17.2155	16.9625
TRINITY_GG_7959_c10_g1	AFL2T_07528	Transcription factor IIS, N-terminal	14.8705	14.0245	13.325	16.7685
TRINITY_GG_7953_c0_g1	AFL2T_07522	transcription factor jumonji jmjC domain-containing protein	18.882	16.95	17.0225	17.7475
TRINITY_GG_7939_c0_g1	AFL2T_07508	transcription factor lepB, putative	17.366	14.88	16.0235	17.172
TRINITY_GG_9427_c12_g1	AFL2T_08887	transcription factor lepB, putative	6.7525	7.9335	9.366	8.297
TRINITY_GG_10723_c10_g1	AFL2T_10036	transcription factor of the Forkhead/HNF3 family	32.984	35.3565	32.2365	32.8315
TRINITY_GG_2894_c2_g1	AFL2T_02775	transcription factor Rap1, putative	4.3415	7.7715	7.3505	5.628
TRINITY_GG_2754_c0_g1	AFL2T_02636	transcription factor RfeD	94.212	79.3195	102.434	87.624
TRINITY_GG_1954_c5_g1	AFL2T_01847	transcription factor RfeF	51.8225	46.317	42.902	44.5605
TRINITY_GG_1103_c0_g1	-	transcription factor RfeF	84.6345	80.153	98.9835	69.1445
TRINITY_GG_11609_c0_g1	AFL2T_10854	transcription factor RfeG	123.766	105.465	118.233	116.584
TRINITY_GG_10978_c0_g1	AFL2T_10284	transcription factor SipA3	10.4155	9.8425	9.065	9.3305
TRINITY_GG_10778_c12_g1	AFL2T_10091	transcription factor steA	143.144	137.002	140.697	143.518
TRINITY_GG_2610_c0_g1	AFL2T_02493	transcription factor TFIIA complex subunit Toa1, putative	72.58	77.517	73.881	74.809
TRINITY_GG_9747_c21_g1	AFL2T_09165	transcription factor TFIID complex 145 kDa subunit, putative	1.8745	4.796	5.0435	7.582
TRINITY_GG_6989_c5_g1	AFL2T_06636	transcription factor TFIIH complex subunit	21.6175	23.0455	22.693	24.1325
TRINITY_GG_3895_c6_g1	AFL2T_03713	transcription factor TFIIIB complex subunit Brf1	12.263	12.78	12.4375	13.027
TRINITY_GG_6048_c6_g1	AFL2T_05750	transcription factor TFIIIB component	21.7305	21.4035	23.47	22.1315
TRINITY_GG_2528_c15_g1	AFL2T_02414	transcription factor TFIIIC complex subunit Tfc6, putative	5.303	5.5215	5.138	5.126
TRINITY_GG_9810_c10_g1	AFL2T_09223	transcription factor, putative	11.696	12.6805	10.575	11.477
TRINITY_GG_3340_c3_g1	AFL2T_03180	transcription initiation factor IIA	102.96	90.902	106.802	101.636
TRINITY_GG_2507_c6_g1	AFL2T_02393	transcription initiation factor IIB	93.8585	93.3795	106.799	128.825
TRINITY_GG_5866_c4_g1	AFL2T_05568	Transcription initiation factor IIE	14.2105	13.2485	14.2975	11.3075
TRINITY_GG_8417_c6_g1	AFL2T_07962	Transcription initiation factor IIF, alpha subunit	26.626	24.882	29.6635	27.1205
TRINITY_GG_652_c5_g1	AFL2T_00593	Transcription initiation factor IIF, beta subunit	28.6465	28.9765	27.087	26.544
TRINITY_GG_2202_c0_g1	AFL2T_02089	Transcription initiation factor Rrn7	12.432	11.452	13.57	15.982
TRINITY_GG_10639_c5_g1	AFL2T_09952	transcription initiation factor TFIID complex subunit	15.1885	13.761	13.7195	14.539
TRINITY_GG_857_c14_g1	AFL2T_00789	transcription initiation factor TFIID subunit	17.21	15.1405	16.95	14.7305
TRINITY_GG_11978_c9_g1	AFL2T_11195	transcription initiation factor TFIID subunit 12, putative	8.76	9.1395	8.6655	9.629
TRINITY_GG_1571_c7_g1	AFL2T_01482	transcription initiation factor TFIID subunit 13, putative	35.3435	39.0945	39.1795	41.7155
TRINITY_GG_3471_c10_g1	AFL2T_03305	transcription initiation factor TFIID subunit 7, putative	8.638	8.3665	8.41	8.3465
TRINITY_GG_10637_c8_g1	AFL2T_09950	transcription initiation factor TFIID subunit beta	8.3045	9.868	11.1	8.393
TRINITY_GG_2627_c3_g1	AFL2T_02510	transcription initiation factor TFIID, 31kD subunit	28.084	28.789	25.5465	23.588
TRINITY_GG_2668_c3_g1	AFL2T_02551	transcription initiation factor TFIIE, beta subunit	26.0895	26.5985	26.365	27.263
TRINITY_GG_1994_c8_g1	AFL2T_01887	transcription regulator BDF1, putative	38.347	37.974	36.796	41.1325
TRINITY_GG_2371_c3_g1	AFL2T_02257	transcription regulator PAB1642, putative	18.339	21.784	18.24	18.1785
TRINITY_GG_1491_c5_g1	AFL2T_01402	transcription/RNA-processing factor Ssu72	89.9665	93.001	100.679	103.746
TRINITY_GG_8602_c5_g1	AFL2T_08136	transcriptional activator (PtaC)	13.079	11.326	12.936	12.6275
TRINITY_GG_8427_c0_g1	AFL2T_07972	Transcriptional activator hacA	268.619	255.562	265.903	221.445
TRINITY_GG_1947_c0_g1	AFL2T_01840	Transcriptional activator of proteases prtT	109.809	98.7635	81.944	79.721
TRINITY_GG_7910_c1_g1	AFL2T_07485	transcriptional activator protein	2.1215	2.3245	2.0705	2.2745
TRINITY_GG_7284_c9_g1	AFL2T_06916	Transcriptional activator ptaB	25.0075	25.0635	20.914	24.1405
TRINITY_GG_4376_c4_g1	AFL2T_04166	transcriptional coactivator	9.4115	10.275	8.2665	9.8055
TRINITY_GG_9941_c2_g1	AFL2T_09352	Transcriptional coactivator SAGA-type complex, Ada1/Tada1	27.508	29.959	28.1835	27.4985
TRINITY_GG_7173_c3_g1	AFL2T_06816	transcriptional corepressor Cyc8	58.101	55.542	57.2365	57.5655
TRINITY_GG_3887_c19_g1	AFL2T_03705	transcriptional corepressor of histone genes (Hir3), putative	9.3805	9.5585	10.0185	10.7165
TRINITY_GG_11624_c8_g1	AFL2T_10869	transcriptional regulator (Cti6), putative	9.24	9.681	10.2375	9.5885
TRINITY_GG_2250_c6_g1	AFL2T_02137	transcriptional regulator Ngg1, putative	18.0975	18.168	19.338	18.302
TRINITY_GG_13226_c8_g1	AFL2T_12339	transcriptional regulator PacG/VIB-1	25.361	24.4515	29.5175	25.3455
TRINITY_GG_1359_c1_g1	AFL2T_01272	transcriptional regulator, putative	18.1505	16.541	19.58	18.384
TRINITY_GG_7810_c5_g1	-	transcriptional regulator, putative	6.0295	4.769	7.3225	4.6975
TRINITY_GG_3937_c7_g1	AFL2T_03755	transcriptional regulator, putative	32.5765	30.571	37.831	35.0175
TRINITY_GG_13184_c0_g1	AFL2T_12297	transcriptional regulatory protein DEP1, putative	20.163	18.707	20.725	19.268
TRINITY_GG_1595_c3_g1	AFL2T_01506	transcriptional regulatory protein RXT2, N-terminal	21.8495	24.0005	21.243	22.1725
TRINITY_GG_5976_c0_g1	AFL2T_05678	transcriptional repressor TupA/RocA, putative	106.407	96.517	100.701	105.243
TRINITY_GG_2621_c0_g1	AFL2T_02504	Velvet complex subunit laeA	30.7085	29.767	32.8785	31.863
TRINITY_GG_7892_c10_g1	AFL2T_07468	Velvet complex subunit veA	37.8945	42.4795	38.8125	48.2855
TRINITY_GG_944_c4_g1	AFL2T_00875	Velvet complex subunit velB	14.1605	10.8865	9.4825	9.8675
TRINITY_GG_1914_c0_g1	AFL2T_01807	Velvet complex subunit velC	12.5295	14.9925	13.4295	13.703
TRINITY_GG_5310_c4_g1	AFL2T_05040	Zinc finger C2H2 type	3.466	2.62	3.302	2.92
TRINITY_GG_624_c6_g1	AFL2T_00565	zinc finger protein DHHC domain containing protein, putative	13.363	12.771	13.379	13.4865
TRINITY_GG_6205_c7_g1	AFL2T_05905	zinc finger protein gcs1	35.4875	34.284	34.0505	33.718
TRINITY_GG_4314_c7_g1	AFL2T_04107	zinc finger protein ZPR1	33.7825	40.1305	46.5595	55.461
TRINITY_GG_8416_c5_g1	AFL2T_07961	zinc finger protein, cchc domain containing protein, putative	17.7385	18.8905	19.695	18.8395
TRINITY_GG_6622_c19_g1	AFL2T_06278	zinc finger protein, cchc domain containing protein, putative	8.655	7.1825	8.4495	8.6685
TRINITY_GG_2740_c7_g1	AFL2T_02622	Zinc finger, C6HC-type	54.9545	55.6105	61.664	60.1275
TRINITY_GG_2741_c10_g1	AFL2T_02623	Zinc finger, C6HC-type	32.284	33.7605	33.896	36.865
TRINITY_GG_8736_c9_g1	AFL2T_08267	Zinc finger, MIZ-type	10.9125	10.661	12.337	11.335
TRINITY_GG_9654_c13_g1	AFL2T_09072	Zinc finger, PHD-finger	7.6575	7.9235	7.086	7.952
TRINITY_GG_3749_c4_g1	AFL2T_03572	Zinc finger, putative	48.1335	43.9685	37.8935	38.685
TRINITY_GG_5847_c0_g1	AFL2T_05549	Zinc finger, RING-CH-type	56.1135	53.391	60.823	56.6745
TRINITY_GG_5848_c8_g1	AFL2T_05550	Zinc finger, RING-CH-type	21.7745	20.65	21.0965	23.957
TRINITY_GG_10882_c8_g1	AFL2T_10191	Zn(2)-C6 fungal-type DNA-binding domain	10.6185	9.4315	17.391	9.993
TRINITY_GG_9108_c0_g1	AFL2T_08615	Zn(2)-C6 fungal-type DNA-binding domain protein	70.6285	72.9025	94.7305	126.67
TRINITY_GG_9680_c9_g1	AFL2T_09098	Zn(2)-C6 fungal-type DNA-binding domain protein	15.1625	15.8545	16.0945	13.304
TRINITY_GG_12856_c3_g1	AFL2T_12022	Zn(2)-C6 fungal-type DNA-binding domain protein	9.4225	9.229	12.6315	8.8895
TRINITY_GG_2564_c8_g1	AFL2T_02450	Zn(2)-C6 fungal-type DNA-binding domain protein	9.467	7.368	5.8755	6.0155
TRINITY_GG_2513_c5_g1	AFL2T_02399	Zn(2)-C6 fungal-type DNA-binding domain protein	5.723	8.115	5.1025	6.654
TRINITY_GG_12603_c5_g1	AFL2T_11786	Zn(2)-C6 fungal-type DNA-binding domain protein	7.3115	4.6045	5.612	7.434
TRINITY_GG_12415_c0_g1	AFL2T_11610	Zn(2)-C6 fungal-type DNA-binding domain protein	5.846	5.126	5.7375	4.3775
TRINITY_GG_9114_c8_g1	AFL2T_08620	Zn(2)-C6 fungal-type DNA-binding domain protein	4.948	4.9345	5.9775	4.76
TRINITY_GG_2756_c7_g1	AFL2T_02638	Zn(2)-C6 fungal-type DNA-binding domain protein	4.2345	3.813	4.239	2.397
TRINITY_GG_11479_c6_g1	AFL2T_10729	Zn(2)-C6 fungal-type DNA-binding domain protein	2.848	3.6255	3.1355	4.4035
TRINITY_GG_7301_c2_g1	-	Zn(2)-C6 fungal-type DNA-binding domain protein	5.6385	2.82	2.442	2.451
TRINITY_GG_6969_c13_g1	-	Zn(2)-C6 fungal-type DNA-binding domain protein	2.655	3.331	3.5985	1.7545
TRINITY_GG_12010_c5_g1	AFL2T_11227	Zn(II)2Cys6 transcription factor	144.243	103.854	152.003	155.663
TRINITY_GG_2160_c8_g1	AFL2T_02048	Zn(II)2Cys6 transcription factor	43.679	40.3675	42.378	42.438
TRINITY_GG_5946_c0_g1	AFL2T_05648	Zn(II)2Cys6 transcription factor	19.651	20.0265	20.719	21.925
TRINITY_GG_11744_c5_g1	AFL2T_10982	Zn(II)2Cys6 transcription factor	18.667	19.7635	17.904	18.0925
TRINITY_GG_4377_c0_g1	AFL2T_04167	Zn(II)2Cys6 transcription factor	15.3855	16.3085	16.3005	19.148
TRINITY_GG_2940_c0_g1	AFL2T_02819	Zn(II)2Cys6 transcription factor	12.749	12.4965	12.385	12.922
TRINITY_GG_406_c0_g1	AFL2T_00364	Zn(II)2Cys6 transcription factor	11.73	11.8395	10.3995	12.0435
TRINITY_GG_6477_c7_g1	AFL2T_06146	Zn(II)2Cys6 transcription factor	7.9205	9.1515	8.851	9.068
TRINITY_GG_7731_c5_g1	AFL2T_07327	Zn(II)2Cys6 transcription factor	7.21	7.253	7.6655	8.8725
TRINITY_GG_7192_c5_g1	AFL2T_06834	Zn(II)2Cys6 transcription factor	9.1415	7.618	5.737	6.4885
TRINITY_GG_9274_c4_g1	AFL2T_08750	Zn(II)2Cys6 transcription factor	6.4315	5.4505	5.817	7.777
TRINITY_GG_10031_c5_g1	AFL2T_09424	Zn(II)2Cys6 transcription factor	5.8855	5.867	7.795	5.856
TRINITY_GG_5254_c0_g1	AFL2T_04989	Zn(II)2Cys6 transcription factor	5.6585	5.0935	7.843	6.5175
TRINITY_GG_5594_c1_g1	AFL2T_05303	Zn(II)2Cys6 transcription factor	5.4645	7.09	5.4295	7.0005
TRINITY_GG_6572_c12_g1	AFL2T_06228	Zn(II)2Cys6 transcription factor	5.38	5.654	6.159	6.208
TRINITY_GG_875_c11_g1	AFL2T_00807	Zn(II)2Cys6 transcription factor	5.275	4.468	6.8435	4.425
TRINITY_GG_9082_c17_g1	AFL2T_08590	Zn(II)2Cys6 transcription factor	4.6495	6.602	4.698	4.866
TRINITY_GG_1815_c0_g1	AFL2T_01709	Zn(II)2Cys6 transcription factor	4.573	5.53	5.245	4.9005
TRINITY_GG_5260_c0_g1	AFL2T_04995	Zn(II)2Cys6 transcription factor	5.8765	4.074	5.5495	4.5995
TRINITY_GG_12187_c4_g1	AFL2T_11395	Zn(II)2Cys6 transcription factor	4.686	4.831	4.6365	5.047
TRINITY_GG_6693_c19_g1	AFL2T_06347	Zn(II)2Cys6 transcription factor	4.985	4.4035	3.807	4.7685
TRINITY_GG_11206_c17_g1	-	Zn(II)2Cys6 transcription factor	2.4905	3.342	2.8575	8.3745
TRINITY_GG_5006_c22_g1	AFL2T_04756	Zn(II)2Cys6 transcription factor	4.214	4.954	2.7565	2.95
TRINITY_GG_4985_c9_g1	AFL2T_04735	Zn(II)2Cys6 transcription factor	3.356	2.6755	3.1435	3.347
TRINITY_GG_12976_c1_g1	AFL2T_12125	Zn(II)2Cys6 transcription factor	2.1755	2.4085	3.7995	3.2165
TRINITY_GG_7835_c1_g1	AFL2T_07414	Zn(II)2Cys6 transcription factor	2.537	3.1325	2.476	3.206
TRINITY_GG_12205_c0_g1	AFL2T_11411	Zn(II)2Cys6 transcription factor	2.1775	2.6065	3.2145	3.0445
TRINITY_GG_8886_c10_g1	AFL2T_08416	Zn(II)2Cys6 transcription factor	2.9475	2.4435	2.303	2.4875
TRINITY_GG_6475_c4_g1	AFL2T_06144	Zn(II)2Cys6 transcription factor	2.834	2.4415	2.755	2.118
TRINITY_GG_8308_c2_g1	AFL2T_07863	Zn(II)2Cys6 transcription factor	2.8135	2.4255	2.1115	2
TRINITY_GG_7975_c6_g1	AFL2T_07544	Zn(II)2Cys6 transcription factor	2.1865	2.2525	2.1465	1.581
TRINITY_GG_7209_c0_g1	AFL2T_06851	Zn(II)2Cys6 transcription factor acuM	34.2885	31.4565	30.368	28.1085
TRINITY_GG_2444_c5_g1	AFL2T_02330	Zn-finger domain protein	59.4855	53.723	48.344	50.4735
TRINITY_GG_1975_c6_g1	AFL2T_01868	Zn-finger domain protein	29.3495	21.2595	27.758	27.05
TRINITY_GG_5968_c0_g1	AFL2T_05670	Zn-finger transcription factor	27.3455	26.7035	28.782	25.793
TRINITY_GG_12004_c3_g1	AFL2T_11221	ZZ type zinc finger domain protein	298.29	306.106	298.588	291.82
